# Supplementary material for: Design principles for NASICON super-ionic conductors
Source: Nat Commun. 2023 Aug 25;14:5210. doi: 10.1038/s41467-023-40669-0 (PMC10457403; doi:10.1038/s41467-023-40669-0)
Supplement: Supplementary file 3 — Source Data [file 41467_2023_40669_MOESM3_ESM.xlsx]

## Sheet: Fig. 1
composition	energy
MgZr(SO4)3	-51.7276
MgTi(SO4)3	-19.4536
MgSn(SO4)3	-22.108
MgGe(SO4)3	-0.682569
HfMg(SO4)3	-118.404
Mg4Nb2(SO4)9	-34.9473
Mg4Ta2(SO4)9	-40.3799
ZrZn(SO4)3	-31.8861
TiZn(SO4)3	-24.4981
ZnSn(SO4)3	-12.6961
ZnGe(SO4)3	-16.5805
HfZn(SO4)3	-141.048
Nb2Zn4(SO4)9	-60.4627
Ta2Zn4(SO4)9	-73.6491
CaZr(SO4)3	-20.1096
CaTi(SO4)3	-13.197
CaSn(SO4)3	-11.4181
CaHf(SO4)3	-96.9709
Ca4Nb2(SO4)9	-39.6288
Ca4Ta2(SO4)9	-40.7492
LaGa(SO4)3	-70.971
LaAl(SO4)3	-63.5479
YSc(SO4)3	4.15556
ScIn(SO4)3	6.50417
LaSc(SO4)3	-98.1014
Y2(SO4)3	-0.343873
LaY(SO4)3	-109.853
LaIn(SO4)3	-91.2267
La2(SO4)3	-223.927
MgZr3P2(SO6)4	-19.0561
MgZr3SiS5O24	-25.8069
MgTi3P2(SO6)4	-18.189
MgTi3SiS5O24	0.81921
MgSn3P2(SO6)4	-0.118243
Hf3MgP2(SO6)4	-95.4315
Hf3MgSiS5O24	-114.435
Mg2Nb2SiS5O24	16.3072
Mg2Ta2SiS5O24	7.82805
Zr3ZnP2(SO6)4	-10.332
Zr3ZnSiS5O24	-17.6797
Ti3ZnP2(SO6)4	-22.1697
Ti3ZnSiS5O24	-3.6649
ZnSn3P2(SO6)4	2.45148
ZnGe3P2(SO6)4	1.6124
Hf3ZnP2(SO6)4	-109.035
Hf3ZnSiS5O24	-127.082
NbZnP(SO6)2	3.49284
Nb2Zn2SiS5O24	-6.57252
TaZnP(SO6)2	12.4594
Ta2Zn2SiS5O24	-23.1677
CaZr3P2(SO6)4	-5.42027
CaZr3SiS5O24	-14.3301
CaTi3P2(SO6)4	-3.23223
CaTi3SiS5O24	10.1368
CaSn3P2(SO6)4	15.705
CaHf3P2(SO6)4	-82.689
CaHf3SiS5O24	-104.997
TiGaP(SO6)2	2.80423
GaSnP(SO6)2	20.1873
HfGaP(SO6)2	-24.3838
Hf2Ga2SiS5O24	-42.0664
NbGa3P2(SO6)4	13.5962
TaGa3P2(SO6)4	15.7391
TiAlP(SO6)2	0.397512
HfAlP(SO6)2	-19.9059
Hf2Al2SiS5O24	-32.2731
TaAl3P2(SO6)4	14.9933
ZrScP(SO6)2	13.658
Zr2Sc2SiS5O24	3.25221
ScTiP(SO6)2	14.105
ScSnP(SO6)2	16.3462
HfScP(SO6)2	-26.8869
Hf2Sc2SiS5O24	-53.505
Sc3NbP2(SO6)4	11.0049
Sc3TaP2(SO6)4	13.4297
Y2Zr2SiS5O24	9.53424
YHfP(SO6)2	-10.2448
Y2Hf2SiS5O24	-43.2418
Zr2In2SiS5O24	9.60471
HfInP(SO6)2	-18.0609
Hf2In2SiS5O24	-45.7119
NbIn3P2(SO6)4	17.9686
LaZrP(SO6)2	-23.9294
La2Zr2SiS5O24	-43.6324
LaTiP(SO6)2	-13.1318
La2Ti2SiS5O24	-39.9338
LaSnP(SO6)2	-15.6849
La2SiSn2S5O24	-13.4923
LaGeP(SO6)2	-27.3761
La2SiGe2S5O24	-18.4278
LaHfP(SO6)2	-111.306
La2Hf2SiS5O24	-146.492
La3NbP2(SO6)4	-102.089
La3NbSiS5O24	-117.769
La3TaP2(SO6)4	-107.44
La3TaSiS5O24	-119.298
Mg2Nb4P6(SO12)3	-3.36135
Mg2Ta4P6(SO12)3	-2.36907
Mg2Ta4Si3(SO6)6	8.20165
Nb4Zn2P6(SO12)3	-13.4866
Nb4Zn2Si3(SO6)6	7.21424
Ta4Zn2P6(SO12)3	-12.1929
Ta4Zn2Si3(SO6)6	-14.6413
Ca2Nb4P6(SO12)3	12.1802
NbGaP2SO12	1.97848
TaGaP2SO12	5.97667
NbAlP2SO12	16.1455
TaAlP2SO12	7.01931
ScNbP2SO12	14.6566
ScTaP2SO12	20.1145
NbInP2SO12	19.9479
LaNbP2SO12	-0.0918137
LaNbSi(SO6)2	-8.08408
LaTaP2SO12	9.11216
LaTaSi(SO6)2	-36.2025
Zr2P2SO12	-1.24922
Zr2Si(SO6)2	-11.7415
ZrTiP2SO12	-6.1718
ZrTiSi(SO6)2	6.94204
ZrSnP2SO12	-2.58321
ZrGeP2SO12	20.2821
HfZrP2SO12	-28.1528
HfZrSi(SO6)2	-12.5444
Ti2P2SO12	-22.9917
TiSnP2SO12	-5.49105
TiGeP2SO12	1.15718
HfTiP2SO12	-16.4159
HfTiSi(SO6)2	-32.7352
Sn2P2SO12	-3.208
HfSnP2SO12	-16.7594
HfSiSn(SO6)2	0.590319
Ge2P2SO12	3.1881
HfGeP2SO12	-5.8536
HfSiGe(SO6)2	-30.397
Hf2P2SO12	-88.603
Hf2Si(SO6)2	-121.05
Mg2Nb10Si9(SO8)9	0.525156
MgNb5(PO4)9	-21.5866
Mg2Ta10Si9(SO8)9	-23.5034
MgTa5(PO4)9	-22.834
Nb10Zn2Si9(SO8)9	-8.06436
Nb5Zn(PO4)9	-16.7069
Ta10Zn2Si9(SO8)9	-36.2859
Ta5Zn(PO4)9	-23.4252
Ca2Nb10Si9(SO8)9	4.2684
CaNb5(PO4)9	-4.64721
Ca2Ta10Si9(SO8)9	-13.3464
CaTa5(PO4)9	-6.65887
Nb3GaSi3(SO8)3	15.452
Nb3Ga(PO4)6	-17.6101
Ta3GaSi3(SO8)3	-4.52613
Ta3Ga(PO4)6	-18.9187
Nb3AlSi3(SO8)3	19.5403
Nb3Al(PO4)6	6.68647
Ta3AlSi3(SO8)3	-0.283217
Ta3Al(PO4)6	-12.8543
ScNb3(PO4)6	-12.5694
ScTa3Si3(SO8)3	3.8786
ScTa3(PO4)6	-12.8548
YNb3(PO4)6	-2.06283
YTa3(PO4)6	0.154988
Nb3In(PO4)6	-9.99086
Ta3InSi3(SO8)3	7.30244
Ta3In(PO4)6	-10.7958
LaNb3Si3(SO8)3	2.90122
LaTa3Si3(SO8)3	-21.5612
ZrNb(PO4)3	-12.2983
ZrTa(PO4)3	-13.3777
Ti2Nb2Si3(SO8)3	17.7264
TiNb(PO4)3	1.15941
Ta2Ti2Si3(SO8)3	12.5993
TaTi(PO4)3	-1.45696
NbSn(PO4)3	-8.00113
TaSn(PO4)3	-8.09088
NbGe(PO4)3	-0.829657
Ta2Si3Ge2(SO8)3	4.79157
TaGe(PO4)3	-1.56755
Hf2Nb2Si3(SO8)3	-36.052
HfNb(PO4)3	-14.8581
Hf2Ta2Si3(SO8)3	-55.9772
HfTa(PO4)3	-15.2703
Nb2Si2SO12	-20.0013
TaNbSi2SO12	-29.622
TaNbSi(PO6)2	14.9968
Ta2Si2SO12	-51.852
NaMgGa3(SO4)6	2.35987
NaMgAl3(SO4)6	0.705321
NaMgSc3(SO4)6	-4.00454
NaY3Mg(SO4)6	5.032
NaMgIn3(SO4)6	4.0587
NaLa3Mg(SO4)6	-65.556
Na3Mg7.5Zr4.5S18O72	-42.0052
Na3Mg7.5Ti4.5S18O72	-25.3763
Na3Mg7.5Sn4.5S18O72	-15.9682
Na3Hf4.5Mg7.5S18O72	-60.0098
NaMg3Nb(SO4)6	-15.5934
NaMg3Ta(SO4)6	-16.0055
NaSc3Zn(SO4)6	6.86907
NaLa3Zn(SO4)6	-83.0648
Na3Zr4.5Zn7.5S18O72	-23.381
Na3Ti4.5Zn7.5S18O72	-19.9394
Na3Zn7.5Sn4.5S18O72	-8.21142
Na3Hf4.5Zn7.5S18O72	-93.6875
NaNbZn3(SO4)6	-29.1562
NaTaZn3(SO4)6	-38.0051
NaCaSc3(SO4)6	5.98232
NaCaLa3(SO4)6	-74.4871
Na3Ca7.5Zr4.5S18O72	-15.5777
Na3Ca7.5Ti4.5S18O72	1.44438
Na3Ca7.5Sn4.5S18O72	4.4131
Na3Ca7.5Hf4.5S18O72	-62.4448
NaCa3Nb(SO4)6	-11.5484
NaCa3Ta(SO4)6	-12.2953
NaMg2Zr2PS5O24	-18.392
Na3Mg6Zr6Si1.5S16.5O72	-22.6088
NaMg2Ti2PS5O24	-10.9901
Na3Mg6Ti6Si1.5S16.5O72	-6.45075
NaMg2Sn2PS5O24	0.499971
Na3Mg6Si1.5Sn6S16.5O72	14.0449
NaHf2Mg2PS5O24	-40.1702
Na3Hf6Mg6Si1.5S16.5O72	-47.3885
Na3Mg8Nb4P3(S5O24)3	-5.49698
Na3Mg8Nb4Si1.5S16.5O72	7.7824
Na3Mg8Ta4P3(S5O24)3	-2.67678
Na3Mg8Ta4Si1.5S16.5O72	5.27394
Na3Zr6Zn6Si1.5S16.5O72	-8.35622
NaTi2Zn2PS5O24	-5.24561
Na3Ti6Zn6Si1.5S16.5O72	0.295521
NaZn2Sn2PS5O24	4.89303
NaHf2Zn2PS5O24	-68.2425
Na3Hf6Zn6Si1.5S16.5O72	-65.6485
Na3Nb4Zn8P3(S5O24)3	-10.5586
Na3Nb4Zn8Si1.5S16.5O72	-3.21895
Na3Ta4Zn8P3(S5O24)3	-12.567
Na3Ta4Zn8Si1.5S16.5O72	-3.47407
NaCa2Zr2PS5O24	9.16658
Na3Ca6Zr6Si1.5S16.5O72	-3.3543
NaCa2Hf2PS5O24	-33.641
Na3Ca6Hf6Si1.5S16.5O72	-49.5271
NaSc4PS5O24	-0.335224
NaY2Sc2PS5O24	16.6742
NaSc2In2PS5O24	7.89149
NaY2In2PS5O24	16.786
NaLa4PS5O24	-76.4687
Na3La12Si1.5S16.5O72	-81.3608
NaMgZr3P3(SO8)3	8.26485
Na3Mg3Zr9Si4.5S13.5O72	5.53773
NaMgTi3P3(SO8)3	-4.2188
NaMgSn3P3(SO8)3	11.4162
NaHf3MgP3(SO8)3	-23.7147
Na3Hf9Mg3Si4.5S13.5O72	-33.3789
NaZr3ZnP3(SO8)3	13.6662
Na3Zr9Zn3Si4.5S13.5O72	9.40152
NaTi3ZnP3(SO8)3	-4.66502
NaZnSn3P3(SO8)3	11.966
NaHf3ZnP3(SO8)3	-43.0675
Na3Hf9Zn3Si4.5S13.5O72	-51.2261
Na3Ca3Zr9Si4.5S13.5O72	11.125
NaCaTi3P3(SO8)3	13.1654
NaCaHf3P3(SO8)3	-22.1086
Na3Ca3Hf9Si4.5S13.5O72	-33.0651
NaTi2Ga2P3(SO8)3	11.4442
NaHf2Ga2P3(SO8)3	15.4489
Na3Hf6.0Ga6Si4.5S13.5O72	18.4526
NaTi2Al2P3(SO8)3	11.0341
NaHf2Al2P3(SO8)3	20.6077
NaZr2Sc2P3(SO8)3	17.9313
NaSc3NbP3(SO8)3	12.7008
NaSc3TaP3(SO8)3	14.864
NaZr2In2P3(SO8)3	16.414
NaTi2In2P3(SO8)3	18.7474
NaHf2In2P3(SO8)3	20.2345
NaNbIn3P3(SO8)3	16.6172
NaTaIn3P3(SO8)3	18.6366
NaLa2Hf2P3(SO8)3	3.12424
Na3La6Hf6.0Si4.5S13.5O72	-9.02149
Na3La9Nb3.0Si4.5S13.5O72	3.232
Na3La9Ta3.0Si4.5S13.5O72	-4.72656
Na3Mg4Nb8P15(SO24)3	6.20518
Na3Mg4Ta8P15(SO24)3	8.10337
Na3Nb8Zn4P15(SO24)3	15.5564
Na3Ta8Zn4P15(SO24)3	13.4262
NaNb2Ga2P5SO24	8.71805
NaTa2Ga2P5SO24	9.18343
NaNb2Al2P5SO24	15.5919
NaTa2Al2P5SO24	7.35122
NaSc2Nb2P5SO24	-1.42608
NaSc2Ta2P5SO24	2.40187
NaNb2In2P5SO24	6.3813
NaTa2In2P5SO24	8.75706
NaZr4P5SO24	3.3021
NaZr2Ti2P5SO24	14.4374
NaZr2Sn2P5SO24	9.81595
NaHf2Zr2P5SO24	4.0241
Na3Hf6Zr6Si7.5S10.5O72	11.1763
NaTi4P5SO24	-7.81127
NaTi2Sn2P5SO24	-1.53777
NaTi2Ge2P5SO24	11.5502
NaHf2Ti2P5SO24	0.29956
Na3Hf6Ti6Si7.5S10.5O72	11.2984
NaSn4P5SO24	2.45159
NaHf2Sn2P5SO24	2.21621
NaHf4P5SO24	-27.6368
Na3Hf12Si7.5S10.5O72	-42.0294
NaMgNb3(PO4)6	3.25417
NaMgTa3(PO4)6	3.70386
NaCaNb3(PO4)6	7.24421
Na3Nb7.5Ga4.5P18O72	-12.3907
Na3Ta7.5Ga4.5P18O72	-12.7697
Na3Nb7.5Al4.5P18O72	-1.97284
Na3Ta7.5Al4.5P18O72	-12.4391
Na3Sc4.5Nb7.5P18O72	-10.0382
Na3Sc4.5Ta7.5P18O72	-10.4129
Na3Y4.5Nb7.5P18O72	5.90539
Na3Y4.5Ta7.5P18O72	7.84545
Na3Nb7.5In4.5P18O72	-6.00473
Na3Ta7.5In4.5P18O72	-6.54848
NaZr3Nb(PO4)6	-2.74083
NaZr3Ta(PO4)6	-3.31195
NaTi3Nb(PO4)6	5.57071
NaTaTi3(PO4)6	4.94686
NaNbSn3(PO4)6	-0.58769
NaTaSn3(PO4)6	-1.23738
NaHf3NbSi3(SO8)3	-15.6083
NaHf3Nb(PO4)6	-3.58724
NaHf3TaSi3(SO8)3	-14.1747
NaHf3Ta(PO4)6	-4.36131
Na3Mg2Nb10Si3(P5O24)3	7.86001
Na3Mg2Ta10Si3(P5O24)3	8.52443
Na3Ta10Zn2.0Si10.5S7.5O72	18.1635
NaNb3GaSiP5O24	10.1552
NaTa3GaSiP5O24	7.6811
NaNb3AlSiP5O24	7.90749
NaTa3AlSiP5O24	5.8071
NaScNb3SiP5O24	6.80836
NaScTa3SiP5O24	6.02482
NaYNb3SiP5O24	14.1854
NaYTa3SiP5O24	12.1491
NaNb3InSiP5O24	8.83584
NaTa3InSiP5O24	6.55991
NaTa2Ti2SiP5O24	15.2473
NaNb2SiSn2P5O24	16.6788
NaTa2SiSn2P5O24	16.1667
Na3Hf6Nb6Si10.5S7.5O72	-0.224937
Na3Hf6Ta6Si10.5S7.5O72	-3.19119
NaHf2Ta2SiP5O24	17.1293
NaNb4Si3(PO8)3	11.9115
Na3Ta6Nb6Si13.5S4.5O72	11.2286
NaTa2Nb2Si3(PO8)3	10.0516
Na3Ta12Si13.5S4.5O72	-0.777959
NaTa4Si3(PO8)3	5.74721
NaMgGa(SO4)3	-13.008
NaMgAl(SO4)3	-1.06215
NaMgSc(SO4)3	-13.9618
NaYMg(SO4)3	3.67106
NaMgIn(SO4)3	-2.53631
Na2Mg3Zr(SO4)6	-30.1025
Na2Mg3Ti(SO4)6	-19.4377
Na2Mg3Sn(SO4)6	-17.1004
Na2Mg3Ge(SO4)6	8.23147
Na2HfMg3(SO4)6	-40.8434
Na3Mg5Nb(SO4)9	-21.1393
Na3Mg5Ta(SO4)9	-22.3778
NaZnGa(SO4)3	9.12499
NaScZn(SO4)3	4.92578
NaZnIn(SO4)3	5.03619
Na2ZrZn3(SO4)6	-5.97133
Na2TiZn3(SO4)6	-1.32075
Na2Zn3Sn(SO4)6	0.190727
Na2HfZn3(SO4)6	-42.6925
Na3NbZn5(SO4)9	-7.57965
Na3TaZn5(SO4)9	-16.1597
NaCaIn(SO4)3	10.0716
Na2Ca3Zr(SO4)6	2.9374
Na2Ca3Hf(SO4)6	-19.3762
Na3Ca5Nb(SO4)9	0.747289
Na3Ca5Ta(SO4)9	1.2698
NaMgZrP(SO6)2	19.9332
Na2Mg2Zr2SiS5O24	9.40752
NaMgTiP(SO6)2	13.8838
NaMgSnP(SO6)2	15.7048
NaHfMgP(SO6)2	1.01292
Na2Hf2Mg2SiS5O24	-2.52088
Na3Mg4Nb2P3(SO6)6	3.50225
Na3Mg4Ta2P3(SO6)6	7.06207
NaHfZnP(SO6)2	11.2488
Na2Hf2Zn2SiS5O24	-6.10953
Na2Ca2Hf2SiS5O24	16.9373
NaAlGaP(SO6)2	21.091
NaSc2P(SO6)2	-6.12192
NaYScP(SO6)2	15.4246
NaScInP(SO6)2	5.55044
NaYInP(SO6)2	19.5287
NaIn2P(SO6)2	1.88956
Na2MgZr3P4(SO12)2	16.0894
Na2MgTi3P4(SO12)2	10.294
Na2Hf3MgP4(SO12)2	7.62604
Na2Hf3MgSi2(SO6)4	20.1388
Na2Ti3ZnP4(SO12)2	14.4522
Na2Hf3ZnP4(SO12)2	12.4843
Na2Hf3ZnSi2(SO6)4	8.13133
NaTiGaP2SO12	20.9479
NaTiAlP2SO12	15.084
NaZrScP2SO12	11.1433
NaScTiP2SO12	21.8149
NaScSnP2SO12	16.3535
NaHfScP2SO12	15.0637
Na2Sc3NbP4(SO12)2	2.34781
Na2Sc3TaP4(SO12)2	1.80562
NaZrInP2SO12	18.8849
NaHfInP2SO12	21.8782
Na2NbIn3P4(SO12)2	11.3699
Na2TaIn3P4(SO12)2	15.4259
Na3Mg2Nb4(PO4)9	7.11426
Na3Mg2Ta4(PO4)9	8.23843
NaNbGa(PO4)3	2.43707
NaTaGa(PO4)3	1.54786
NaNbAl(PO4)3	-6.27109
NaTaAl(PO4)3	-7.05029
NaScNb(PO4)3	4.49764
NaScTa(PO4)3	6.58398
NaZrTi(PO4)3	9.1687
NaZrSn(PO4)3	5.77175
NaHfZr(PO4)3	2.98722
NaTi2(PO4)3	2.13898
NaTiSn(PO4)3	4.21983
NaTiGe(PO4)3	7.45093
NaHfTi(PO4)3	5.0038
NaSn2(PO4)3	3.08639
NaHfSn(PO4)3	3.24322
Na2Hf4Si3(SO8)3	5.89367
NaHf2(PO4)3	2.22222
Na3MgNb5Si3(PO6)6	7.36492
Na3MgTa5Si3(PO6)6	2.47843
Na3Ta5ZnSi3(PO6)6	15.494
Na3CaNb5Si3(PO6)6	14.1249
Na3CaTa5Si3(PO6)6	12.7597
Na2Nb3GaSi2(PO6)4	16.1715
Na2Ta3GaSi2(PO6)4	15.0471
Na2Nb3AlSi2(PO6)4	14.2321
Na2Ta3AlSi2(PO6)4	9.97349
Na2ScNb3Si2(PO6)4	14.6096
Na2ScTa3Si2(PO6)4	10.0608
Na2Nb3InSi2(PO6)4	18.2004
Na2Ta3InSi2(PO6)4	15.4492
NaTiNbSi(PO6)2	11.2043
NaTaTiSi(PO6)2	9.50431
NaNbSiSn(PO6)2	14.3139
NaTaSiSn(PO6)2	18.5087
NaHfNbSi(PO6)2	20.7143
NaHfTaSi(PO6)2	19.6277
NaNb2Si2PO12	1.13359
NaTaNbSi2PO12	0.622326
NaTa2Si2PO12	-6.58729
Na3Mg3Ga(SO4)6	-0.69866
Na3Mg3Al(SO4)6	1.15852
Na3Mg3Sc(SO4)6	-3.94206
Na3YMg3(SO4)6	1.80342
Na3Mg3In(SO4)6	4.2218
Na9Mg10.5Zr1.5S18O72	-18.1219
Na9Mg10.5Ti1.5S18O72	-12.3786
Na9Mg10.5Sn1.5S18O72	-8.5476
Na9Mg10.5Ge1.5S18O72	0.492225
Na9Hf1.5Mg10.5S18O72	-21.146
Na9Mg11Nb(SO4)18	-6.13593
Na9Mg11Ta(SO4)18	-8.71592
Na9Zr1.5Zn10.5S18O72	6.44524
Na9Hf1.5Zn10.5S18O72	0.0658277
Na3Mg2Sc2PS5O24	4.59266
Na9Mg6Sc6Si1.5S16.5O72	11.6178
Na3Mg2In2PS5O24	15.6353
Na3Mg3ZrPS5O24	9.64591
Na9Mg9Zr3Si1.5S16.5O72	7.35886
Na3Mg3TiPS5O24	5.34035
Na9Mg9Ti3Si1.5S16.5O72	13.6839
Na3Mg3SnPS5O24	9.95314
Na3HfMg3PS5O24	2.49261
Na9Hf3Mg9Si1.5S16.5O72	3.00279
Na9Mg10Nb2P3(S5O24)3	9.62369
Na9Mg10Ta2P3(S5O24)3	14.2744
Na3HfZn3PS5O24	17.8259
Na3Ca2Sc2PS5O24	20.2722
Na3Mg2Ti2P3(SO8)3	21.6596
Na9Mg8Nb4P9(SO8)9	22.2876
Na3Sc4P3(SO8)3	1.02139
Na3Sc2In2P3(SO8)3	16.2938
Na3Zr2Sc2P5SO24	12.3031
Na3Sc2Ti2P5SO24	11.8253
Na3Sc2Sn2P5SO24	15.2769
Na3Hf2Sc2P5SO24	12.649
Na3Sc3NbP5SO24	8.295
Na3Sc3TaP5SO24	8.10458
Na3Zr2In2P5SO24	17.6347
Na3Ti2In2P5SO24	17.0543
Na3Hf2In2P5SO24	18.6037
Na9Mg1.5Zr10.5P18O72	7.2518
Na9Mg1.5Ti10.5P18O72	6.97998
Na9Hf10.5Mg1.5P18O72	6.19678
Na9Ca1.5Hf10.5P18O72	8.13591
Na3Ti3Ga(PO4)6	11.3796
Na9Nb4.5Ga7.5P18O72	11.8433
Na9Ta4.5Ga7.5P18O72	12.7848
Na3Ti3Al(PO4)6	7.07555
Na9Nb4.5Al7.5P18O72	6.95835
Na9Ta4.5Al7.5P18O72	5.14667
Na3ScSn3(PO4)6	9.24203
Na3Hf3Sc(PO4)6	10.4839
Na9Sc7.5Nb4.5P18O72	6.9078
Na9Sc7.5Ta4.5P18O72	7.43441
Na3YZr3(PO4)6	11.6668
Na3Zr4SiP5O24	10.1724
Na3Zr2Ti2SiP5O24	20.0245
Na3Zr2SiSn2P5O24	19.6215
Na3Hf2Zr2SiP5O24	6.36194
Na3Ti2SiSn2P5O24	17.7091
Na3Hf2Ti2SiP5O24	18.9825
Na3Hf4SiP5O24	3.79711
Na9Mg2Nb10Si9(PO8)9	15.2054
Na9Mg2Ta10Si9(PO8)9	12.1022
Na9Ta10Zn2Si9(PO8)9	21.2097
Na9Ca2Nb10Si9(PO8)9	19.437
Na9Ca2Ta10Si9(PO8)9	20.0294
Na3Ta3GaSi3(PO8)3	21.5204
Na3Nb3AlSi3(PO8)3	23.0882
Na3Ta3AlSi3(PO8)3	18.8051
Na3ScTa3Si3(PO8)3	20.9179
Na3Ta3InSi3(PO8)3	22.2623
Na3Zr2Nb2Si3(PO8)3	23.7956
Na3Zr2Ta2Si3(PO8)3	17.5105
Na3Ti2Nb2Si3(PO8)3	14.8039
Na3Ta2Ti2Si3(PO8)3	12.2376
Na3Nb2Si3Sn2(PO8)3	15.2456
Na3Ta2Si3Sn2(PO8)3	15.2035
Na3Hf2Ta2Si3(PO8)3	18.117
Na3Ta2Nb2Si5PO24	5.37042
Na3Ta4Si5PO24	1.79845
Na2Mg2(SO4)3	0.821535
Na2MgScP(SO6)2	21.6793
Na2Sc2P2SO12	12.3978
Na2ScInP2SO12	17.5839
Na4MgZr3(PO4)6	8.03114
Na4MgSn3(PO4)6	12.6762
Na4Hf3Mg(PO4)6	8.45592
Na2TiAl(PO4)3	13.6323
Na4NbAl3(PO4)6	13.3565
Na4TaAl3(PO4)6	12.5975
Na2ScSn(PO4)3	12.5875
Na4Sc3Nb(PO4)6	7.82094
Na4Sc3Ta(PO4)6	9.37456
Na2Zr2Si(PO6)2	15.3007
Na2HfZrSi(PO6)2	14.2569
Na2Hf2Si(PO6)2	4.63832
Na2HfTaSi2PO12	22.5621
Na2Ta2(SiO4)3	5.52179
Na5Sc4P5SO24	10.6678
Na5Sc2In2P5SO24	17.6479
Na15Mg4.5Zr7.5P18O72	11.7903
Na15Mg4.5Sn7.5P18O72	14.455
Na15Hf7.5Mg4.5P18O72	10.9003
Na5Sc3Sn(PO4)6	13.4364
Na5HfSc3(PO4)6	14.1451
Na15Sc10.5Nb1.5P18O72	11.073
Na15Sc10.5Ta1.5P18O72	8.79479
Na5Y3Zr(PO4)6	11.4793
Na5MgZr3SiP5O24	14.8295
Na5Hf3MgSiP5O24	9.67397
Na5CaZr3SiP5O24	18.6646
Na5CaHf3SiP5O24	19.8586
Na5Zr2Sc2SiP5O24	19.07
Na5Hf2Sc2SiP5O24	13.995
Na5Y2Zr2SiP5O24	21.5808
Na5Hf2Zr2Si3(PO8)3	16.0999
Na5Hf2Si3Sn2(PO8)3	25.8631
Na5Hf4Si3(PO8)3	5.4817
Na5Hf2Nb2Si5PO24	22.699
Na15Hf6Ta6Si16.5S1.5O72	17.8929
Na5Hf2Ta2Si5PO24	14.7308
Na15Sc1.5Ta10.5Si18O72	12.0022
Na5Ta3Ti(SiO4)6	13.7578
Na5Ta3Si6SnO24	6.03716
Na5HfTa3(SiO4)6	3.5526
Na3MgZr(PO4)3	7.27317
Na3MgSn(PO4)3	11.8881
Na3HfMg(PO4)3	7.54291
Na9Mg4Nb2(PO4)9	12.1799
Na9Mg4Ta2(PO4)9	12.9932
Na3Al2(PO4)3	7.62199
Na3YSc(PO4)3	14.5614
Na6MgZr3Si2(PO6)4	17.4311
Na6Hf3MgSi2(PO6)4	7.98436
Na6Hf3ZnSi2(PO6)4	21.9654
Na6CaZr3Si2(PO6)4	23.0893
Na6CaHf3Si2(PO6)4	17.0904
Na3ZrScSi(PO6)2	15.1191
Na3HfScSi(PO6)2	14.9694
Na3Zr2Si2PO12	12.1998
Na3HfZrSi2PO12	4.02388
Na3HfTiSi2PO12	19.4039
Na3HfSi2SnPO12	16.0575
Na3Hf2Si2PO12	-5.2304
Na3TaSi3SnO12	12.047
Na3HfNb(SiO4)3	6.78582
Na3HfTa(SiO4)3	1.83929
Na7HfMg3P5SO24	17.976
Na7MgAl3(PO4)6	7.96025
Na7MgSc3(PO4)6	6.08769
Na21Mg7.5Zr4.5P18O72	7.56033
Na21Mg7.5Sn4.5P18O72	11.1391
Na21Hf4.5Mg7.5P18O72	2.75351
Na7CaSc3(PO4)6	9.94954
Na7Mg2Zr2SiP5O24	18.2839
Na7Hf2Mg2SiP5O24	13.8223
Na7Sc4SiP5O24	10.3937
Na7Y2Sc2SiP5O24	18.5345
Na7Hf3MgSi3(PO8)3	11.1146
Na7CaHf3Si3(PO8)3	21.1647
Na7Zr2Sc2Si3(PO8)3	2.24665
Na7Hf2Sc2Si3(PO8)3	9.97923
Na7Y2Hf2Si3(PO8)3	17.5862
Na7Hf2In2Si3(PO8)3	14.7325
Na7Zr4Si5PO24	12.2722
Na21Hf6Zr6Si16.5S1.5O72	16.8367
Na7Hf2Zr2Si5PO24	5.2617
Na7Hf2Ti2Si5PO24	15.1231
Na21Hf6Si16.5Sn6S1.5O72	17.5284
Na7Hf2Si5Sn2PO24	5.90284
Na21Hf12Si16.5S1.5O72	-0.400136
Na7Hf4Si5PO24	-12.6164
Na7TaSi6(SnO8)3	11.697
Na7Hf3Nb(SiO4)6	-5.00446
Na7Hf3Ta(SiO4)6	-8.0111
Na4MgSc(PO4)3	-2.91872
Na8HfMg3(PO4)6	-0.229417
Na4Sc2Si(PO6)2	6.74666
Na8Hf3MgSi4(PO12)2	3.68724
Na8CaHf3Si4(PO12)2	11.1323
Na4ZrScSi2PO12	8.93822
Na4HfZr(SiO4)3	-5.82902
Na4HfTi(SiO4)3	3.65341
Na4HfSi3SnO12	-7.79644
Na4Hf2(SiO4)3	-23.9573

## Sheet:  Fig. 2 & Fig S1&S8
Sc04_2theta	Sc04_y	HfZr_2theta	HfZr_y	HfSc_2theta	HfSc_y	HfSc_2theta	HfCa_y	HfMgP3_2theta	HfMgP3_y	ScIn_2theta	ScIn_y	ScY_2theta	ScY_y	HfMgSiP2_2theta	HfMgSiP2_y	ZrMgSiP2_2theta	ZrMgSiP2_y
2.0576	752.08	2.0576	474.73	2.0576	620.45	10.12	35505	10.24	38787	10.24	35807	10.24	34686	10.24	59709	10.24	35444
2.0768	789.61	2.0768	508.46	2.0768	652.78	10.14	35678	10.26	38853	10.26	35867	10.26	34353	10.26	59826	10.26	35278
2.096	754.96	2.096	475.52	2.096	621.38	10.16	35672	10.28	38935	10.28	35785	10.28	34369	10.28	59537	10.28	35665
2.1152	786.3	2.1152	502.9	2.1152	647.52	10.18	35558	10.3	39034	10.3	35805	10.3	34506	10.3	59458	10.3	35640
2.1344	766.65	2.1344	481.54	2.1344	629.25	10.2	35814	10.32	39037	10.32	35893	10.32	34777	10.32	59483	10.32	35470
2.1536	794.32	2.1536	506.57	2.1536	652.76	10.22	35854	10.34	38994	10.34	36217	10.34	34718	10.34	59899	10.34	35461
2.1728	768.27	2.1728	479.78	2.1728	629.14	10.24	36003	10.36	39437	10.36	36292	10.36	34517	10.36	59448	10.36	35409
2.192	807.42	2.192	514.51	2.192	662.89	10.26	36038	10.38	39574	10.38	36253	10.38	34658	10.38	59433	10.38	35628
2.2112	772.67	2.2112	481.19	2.2112	631.74	10.28	36078	10.4	39455	10.4	36346	10.4	34511	10.4	59480	10.4	36043
2.2304	806.3	2.2304	509.81	2.2304	659.94	10.3	36142	10.42	39520	10.42	36102	10.42	34796	10.42	59454	10.42	35667
2.2496	771.87	2.2496	481.26	2.2496	628.84	10.32	35851	10.44	39447	10.44	36605	10.44	34733	10.44	59905	10.44	36008
2.2688	813.26	2.2688	514.05	2.2688	663.88	10.34	36121	10.46	39544	10.46	36295	10.46	34922	10.46	59228	10.46	35835
2.288	770.91	2.288	480.52	2.288	626.35	10.36	35935	10.48	39746	10.48	36334	10.48	34602	10.48	59242	10.48	36173
2.3072	808.94	2.3072	510.14	2.3072	657.17	10.38	35949	10.5	39790	10.5	36643	10.5	34801	10.5	59425	10.5	35687
2.3264	775.75	2.3264	484.46	2.3264	629.47	10.4	36390	10.52	39848	10.52	36834	10.52	34563	10.52	58993	10.52	35928
2.3456	802.4	2.3456	506.39	2.3456	650.2	10.42	36010	10.54	40049	10.54	37429	10.54	35109	10.54	59024	10.54	35984
2.3648	774.42	2.3648	487.42	2.3648	627.06	10.44	36293	10.56	40250	10.56	37340	10.56	34848	10.56	58891	10.56	35908
2.384	794.79	2.384	500.2	2.384	640.68	10.46	36280	10.58	39948	10.58	37007	10.58	35096	10.58	59057	10.58	36227
2.4032	766.04	2.4032	484.03	2.4032	618.23	10.48	36410	10.6	40395	10.6	36936	10.6	34785	10.6	58804	10.6	35943
2.4224	792.55	2.4224	501.66	2.4224	637.34	10.5	36530	10.62	40448	10.62	37321	10.62	35152	10.62	58892	10.62	36026
2.4416	760.14	2.4416	478.55	2.4416	610.08	10.52	36854	10.64	40409	10.64	37062	10.64	35193	10.64	58752	10.64	35834
2.4608	787.19	2.4608	498	2.4608	630.63	10.54	36527	10.66	40207	10.66	37455	10.66	35226	10.66	58916	10.66	36218
2.48	763.09	2.48	484.2	2.48	611.68	10.56	36816	10.68	40485	10.68	37507	10.68	35007	10.68	59178	10.68	36228
2.4992	783.09	2.4992	495.25	2.4992	625.56	10.58	36566	10.7	40655	10.7	37164	10.7	35272	10.7	58824	10.7	36129
2.5184	756.5	2.5184	478.75	2.5184	603.51	10.6	36818	10.72	40378	10.72	36956	10.72	35566	10.72	58827	10.72	36215
2.5376	780.24	2.5376	491.91	2.5376	621.09	10.62	36801	10.74	40690	10.74	36920	10.74	35484	10.74	59036	10.74	36348
2.5568	753.87	2.5568	478.84	2.5568	600.22	10.64	36628	10.76	40446	10.76	36959	10.76	35364	10.76	58951	10.76	36360
2.576	775.16	2.576	487.07	2.576	613.82	10.66	36770	10.78	40691	10.78	37226	10.78	35588	10.78	58079	10.78	36191
2.5952	757.46	2.5952	481.7	2.5952	601.22	10.68	37060	10.8	40797	10.8	36955	10.8	35609	10.8	58519	10.8	36379
2.6144	773.92	2.6144	486.23	2.6144	611.76	10.7	37352	10.82	40763	10.82	37157	10.82	35399	10.82	58448	10.82	36288
2.6336	752.89	2.6336	478.56	2.6336	595.68	10.72	37385	10.84	40960	10.84	36902	10.84	35742	10.84	58054	10.84	36675
2.6528	766.64	2.6528	480.5	2.6528	602.77	10.74	37364	10.86	40671	10.86	36790	10.86	35738	10.86	57960	10.86	36527
2.672	750.55	2.672	477.28	2.672	592.12	10.76	37539	10.88	40795	10.88	37112	10.88	35726	10.88	58447	10.88	36853
2.6912	764.12	2.6912	479.79	2.6912	599.04	10.78	37528	10.9	41005	10.9	37101	10.9	35685	10.9	58528	10.9	36901
2.7104	743.18	2.7104	471.35	2.7104	584.73	10.8	37801	10.92	41018	10.92	37110	10.92	35791	10.92	58178	10.92	36723
2.7296	763.94	2.7296	479.79	2.7296	597.7	10.82	37747	10.94	41110	10.94	37134	10.94	35635	10.94	58112	10.94	36813
2.7488	743.32	2.7488	471.98	2.7488	584.01	10.84	37845	10.96	40789	10.96	37387	10.96	35919	10.96	58076	10.96	36661
2.768	760.77	2.768	476.76	2.768	593.21	10.86	38100	10.98	40831	10.98	37267	10.98	36212	10.98	57953	10.98	36812
2.7872	739.47	2.7872	470.22	2.7872	578.86	10.88	38629	11	41179	11	37325	11	35781	11	58534	11	36744
2.8064	761.77	2.8064	476.22	2.8064	592.33	10.9	38677	11.02	41154	11.02	37170	11.02	35790	11.02	57770	11.02	37060
2.8256	739.05	2.8256	470.82	2.8256	577	10.92	38823	11.04	41231	11.04	37119	11.04	35929	11.04	58209	11.04	36761
2.8448	754.21	2.8448	469.56	2.8448	584.58	10.94	38834	11.06	41061	11.06	37304	11.06	35822	11.06	57964	11.06	36781
2.864	738.88	2.864	469.24	2.864	575.73	10.96	39286	11.08	41071	11.08	37462	11.08	36268	11.08	57769	11.08	36825
2.8832	752.46	2.8832	467.75	2.8832	581.94	10.98	39398	11.1	41335	11.1	37186	11.1	36068	11.1	58001	11.1	36996
2.9024	738.19	2.9024	468.7	2.9024	573.49	11	40089	11.12	41621	11.12	37589	11.12	36065	11.12	57926	11.12	37008
2.9216	750.26	2.9216	465.87	2.9216	577.41	11.02	40420	11.14	41329	11.14	37437	11.14	36173	11.14	58041	11.14	37047
2.9408	738.58	2.9408	468.67	2.9408	572.74	11.04	41142	11.16	41276	11.16	37856	11.16	36449	11.16	57761	11.16	37137
2.96	747.27	2.96	464.1	2.96	574.55	11.06	41524	11.18	41663	11.18	37442	11.18	36159	11.18	57642	11.18	37084
2.9792	727	2.9792	459.88	2.9792	562.09	11.08	42798	11.2	41443	11.2	37636	11.2	36255	11.2	57674	11.2	37057
2.9984	752.43	2.9984	466.57	2.9984	577.76	11.1	43546	11.22	41609	11.22	37336	11.22	36366	11.22	57466	11.22	37289
3.0176	728.35	3.0176	462.05	3.0176	563.08	11.12	44958	11.24	41711	11.24	37570	11.24	36422	11.24	57690	11.24	37319
3.0368	747.01	3.0368	462.29	3.0368	572.92	11.14	46357	11.26	41441	11.26	37448	11.26	36484	11.26	57560	11.26	37113
3.056	725.74	3.056	459.24	3.056	559.85	11.16	47700	11.28	41730	11.28	37809	11.28	36145	11.28	57553	11.28	37394
3.0752	747.49	3.0752	463.13	3.0752	572.95	11.18	48472	11.3	41673	11.3	37658	11.3	36553	11.3	57858	11.3	37432
3.0944	724.53	3.0944	459.09	3.0944	557.52	11.2	48546	11.32	41719	11.32	37991	11.32	36536	11.32	57582	11.32	37693
3.1136	743.29	3.1136	459.35	3.1136	567.92	11.22	47412	11.34	42324	11.34	37850	11.34	36587	11.34	57377	11.34	37186
3.1328	725.4	3.1328	458.87	3.1328	557.6	11.24	45668	11.36	42263	11.36	37902	11.36	36695	11.36	57231	11.36	37454
3.152	742.74	3.152	459.11	3.152	566.44	11.26	43718	11.38	41955	11.38	37754	11.38	36538	11.38	57435	11.38	37728
3.1712	722.81	3.1712	456.71	3.1712	554.6	11.28	41774	11.4	42048	11.4	37783	11.4	36465	11.4	57305	11.4	37655
3.1904	737.31	3.1904	454.16	3.1904	560.72	11.3	40355	11.42	42341	11.42	37575	11.42	36715	11.42	56867	11.42	37756
3.2096	723.34	3.2096	457.22	3.2096	553.77	11.32	39940	11.44	42213	11.44	37828	11.44	36911	11.44	57057	11.44	37639
3.2288	738.62	3.2288	455.5	3.2288	560.43	11.34	39818	11.46	42310	11.46	37825	11.46	36568	11.46	57383	11.46	37707
3.248	716.45	3.248	451.89	3.248	546.97	11.36	39472	11.48	42439	11.48	38107	11.48	36618	11.48	56822	11.48	37861
3.2672	742.12	3.2672	457.84	3.2672	562.86	11.38	38825	11.5	42202	11.5	37777	11.5	36884	11.5	57124	11.5	37891
3.2864	714.63	3.2864	451.29	3.2864	544.94	11.4	39067	11.52	42325	11.52	37916	11.52	36808	11.52	57151	11.52	37948
3.3056	737.24	3.3056	455.4	3.3056	558.3	11.42	38905	11.54	42782	11.54	38037	11.54	36826	11.54	57281	11.54	37661
3.3248	715.18	3.3248	449.23	3.3248	544.69	11.44	38726	11.56	42437	11.56	38070	11.56	37075	11.56	57024	11.56	37583
3.344	730.82	3.344	451.2	3.344	551.93	11.46	39001	11.58	42704	11.58	38408	11.58	36779	11.58	56820	11.58	38070
3.3632	721.06	3.3632	455	3.3632	548.26	11.48	38860	11.6	42512	11.6	37888	11.6	36631	11.6	56438	11.6	38152
3.3824	727.21	3.3824	447.23	3.3824	548.87	11.5	39092	11.62	42765	11.62	38344	11.62	36795	11.62	56347	11.62	37992
3.4016	722.03	3.4016	455.25	3.4016	548.73	11.52	38911	11.64	42553	11.64	38597	11.64	36717	11.64	56889	11.64	37939
3.4208	723.39	3.4208	446.65	3.4208	545.67	11.54	38749	11.66	42601	11.66	38464	11.66	37212	11.66	56864	11.66	38206
3.44	722.88	3.44	455.37	3.44	548.14	11.56	39071	11.68	42878	11.68	38179	11.68	37006	11.68	56643	11.68	38076
3.4592	719.91	3.4592	442.38	3.4592	542.35	11.58	38768	11.7	43031	11.7	38258	11.7	37007	11.7	56591	11.7	37762
3.4784	724.87	3.4784	457.41	3.4784	549.15	11.6	38875	11.72	42945	11.72	38087	11.72	37020	11.72	56718	11.72	37879
3.4976	719.62	3.4976	442.66	3.4976	540.56	11.62	38993	11.74	43316	11.74	38216	11.74	37377	11.74	56354	11.74	37872
3.5168	721.96	3.5168	453.73	3.5168	545.39	11.64	38869	11.76	43039	11.76	38304	11.76	36754	11.76	56574	11.76	38514
3.536	721.09	3.536	445.64	3.536	541.38	11.66	39121	11.78	43297	11.78	38719	11.78	37156	11.78	56555	11.78	38448
3.5552	726	3.5552	458.18	3.5552	548.87	11.68	39227	11.8	43013	11.8	38621	11.8	37351	11.8	57004	11.8	38248
3.5744	717.83	3.5744	442.59	3.5744	538.02	11.7	39220	11.82	42981	11.82	38789	11.82	37150	11.82	56599	11.82	38401
3.5936	724.25	3.5936	455.47	3.5936	547.08	11.72	39164	11.84	43140	11.84	38664	11.84	37171	11.84	56311	11.84	38317
3.6128	719.39	3.6128	442.66	3.6128	538.27	11.74	39267	11.86	43358	11.86	38671	11.86	37476	11.86	56211	11.86	38511
3.632	724.16	3.632	457.2	3.632	546.36	11.76	39255	11.88	43275	11.88	38715	11.88	37199	11.88	56314	11.88	38314
3.6512	714.39	3.6512	438.59	3.6512	534.74	11.78	39290	11.9	43415	11.9	38659	11.9	37167	11.9	56266	11.9	38443
3.6704	730.14	3.6704	460.32	3.6704	550.62	11.8	38898	11.92	43749	11.92	38701	11.92	37736	11.92	55981	11.92	38373
3.6896	713.13	3.6896	440.67	3.6896	534.53	11.82	38995	11.94	43805	11.94	38724	11.94	37209	11.94	55891	11.94	38481
3.7088	727.69	3.7088	457.66	3.7088	548.38	11.84	39237	11.96	43775	11.96	38982	11.96	37363	11.96	56334	11.96	38603
3.728	712.66	3.728	439.6	3.728	533.98	11.86	39319	11.98	43669	11.98	38724	11.98	37471	11.98	56373	11.98	38641
3.7472	726.58	3.7472	457.37	3.7472	547.11	11.88	39368	12	43308	12	38976	12	37325	12	55994	12	38419
3.7664	714.47	3.7664	441.83	3.7664	535.02	11.9	39612	12.02	43694	12.02	38968	12.02	37370	12.02	56201	12.02	38585
3.7856	721.83	3.7856	452.08	3.7856	542.84	11.92	39432	12.04	43751	12.04	39278	12.04	37703	12.04	56252	12.04	38646
3.8048	713.3	3.8048	440.84	3.8048	533.89	11.94	39426	12.06	44000	12.06	39013	12.06	37596	12.06	56184	12.06	38591
3.824	727.62	3.824	456.24	3.824	545.86	11.96	39802	12.08	44335	12.08	39134	12.08	37693	12.08	56000	12.08	38635
3.8432	708.96	3.8432	438.11	3.8432	529.83	11.98	39450	12.1	43850	12.1	38916	12.1	37473	12.1	56011	12.1	38825
3.8624	725.49	3.8624	453.29	3.8624	543.54	12	39646	12.12	43889	12.12	39081	12.12	37774	12.12	55684	12.12	38807
3.8816	709.74	3.8816	438.14	3.8816	529.44	12.02	39788	12.14	43876	12.14	39078	12.14	37665	12.14	55666	12.14	38792
3.9008	723.43	3.9008	452.33	3.9008	541.83	12.04	39856	12.16	43826	12.16	39155	12.16	37692	12.16	56208	12.16	38840
3.92	707.55	3.92	435.97	3.92	527.69	12.06	39490	12.18	43886	12.18	39239	12.18	37758	12.18	56137	12.18	39013
3.9392	720.13	3.9392	447.9	3.9392	538.48	12.08	39321	12.2	44029	12.2	39174	12.2	37838	12.2	55881	12.2	39017
3.9584	706.46	3.9584	436.8	3.9584	526.55	12.1	39559	12.22	44096	12.22	39300	12.22	37931	12.22	55575	12.22	38672
3.9776	720.23	3.9776	448.11	3.9776	538.01	12.12	39597	12.24	43772	12.24	39467	12.24	37877	12.24	55800	12.24	39060
3.9968	701.94	3.9968	431.52	3.9968	522.45	12.14	39479	12.26	44255	12.26	39664	12.26	38226	12.26	55629	12.26	39095
4.016	719.38	4.016	447.05	4.016	536.22	12.16	40087	12.28	44201	12.28	39849	12.28	38000	12.28	55664	12.28	39140
4.0352	701.7	4.0352	432.17	4.0352	522.38	12.18	39858	12.3	44057	12.3	39981	12.3	37984	12.3	55348	12.3	39341
4.0544	716.76	4.0544	443.8	4.0544	534.53	12.2	39963	12.32	44374	12.32	40307	12.32	37683	12.32	55332	12.32	39244
4.0736	700.08	4.0736	429.74	4.0736	520.09	12.22	39664	12.34	44189	12.34	40209	12.34	38149	12.34	54899	12.34	39387
4.0928	716.06	4.0928	444.49	4.0928	533.78	12.24	39745	12.36	43975	12.36	40152	12.36	37834	12.36	55179	12.36	39417
4.112	698.87	4.112	429.56	4.112	519.35	12.26	40050	12.38	44085	12.38	40162	12.38	37848	12.38	55324	12.38	39429
4.1312	712.48	4.1312	440.51	4.1312	530.17	12.28	40100	12.4	44484	12.4	40130	12.4	37696	12.4	55410	12.4	39496
4.1504	694.76	4.1504	427.64	4.1504	515.61	12.3	40009	12.42	44369	12.42	39978	12.42	37905	12.42	55321	12.42	39399
4.1696	714.92	4.1696	442.17	4.1696	531.66	12.32	40066	12.44	44205	12.44	40012	12.44	38296	12.44	55461	12.44	39369
4.1888	691.97	4.1888	425.16	4.1888	513.81	12.34	40098	12.46	44181	12.46	39995	12.46	38305	12.46	55714	12.46	39494
4.208	713.67	4.208	440.9	4.208	530.78	12.36	40064	12.48	44781	12.48	39790	12.48	38294	12.48	54971	12.48	39242
4.2272	690.48	4.2272	424.23	4.2272	512.07	12.38	39951	12.5	44447	12.5	39836	12.5	38458	12.5	55107	12.5	39640
4.2464	710.2	4.2464	437.4	4.2464	527.94	12.4	40047	12.52	44405	12.52	39847	12.52	38309	12.52	55107	12.52	39818
4.2656	691.36	4.2656	423.99	4.2656	513.09	12.42	40128	12.54	44615	12.54	40269	12.54	38298	12.54	55114	12.54	39761
4.2848	707.32	4.2848	434.18	4.2848	524.65	12.44	40096	12.56	44716	12.56	39914	12.56	38365	12.56	54939	12.56	39770
4.304	691.45	4.304	425.03	4.304	513.2	12.46	40505	12.58	44691	12.58	40708	12.58	38547	12.58	55218	12.58	39442
4.3232	705.19	4.3232	430.74	4.3232	523.13	12.48	40275	12.6	44716	12.6	40324	12.6	38241	12.6	54667	12.6	39823
4.3424	690.8	4.3424	424.25	4.3424	512.98	12.5	40049	12.62	44446	12.62	40145	12.62	38507	12.62	55026	12.62	39830
4.3616	706.76	4.3616	431.7	4.3616	524.08	12.52	40567	12.64	44660	12.64	40326	12.64	38646	12.64	54764	12.64	39782
4.3808	688.34	4.3808	422.16	4.3808	511.13	12.54	40399	12.66	44672	12.66	40632	12.66	38194	12.66	54678	12.66	39585
4.4	705.45	4.4	428.49	4.4	522.87	12.56	40728	12.68	44813	12.68	40751	12.68	38204	12.68	54309	12.68	39800
4.4192	687.61	4.4192	421.58	4.4192	510.26	12.58	40467	12.7	44813	12.7	40902	12.7	38804	12.7	54866	12.7	39592
4.4384	705.17	4.4384	429.23	4.4384	522.67	12.6	40124	12.72	44589	12.72	40701	12.72	38962	12.72	54260	12.72	39855
4.4576	685.16	4.4576	419.72	4.4576	509.63	12.62	40234	12.74	44453	12.74	40414	12.74	38697	12.74	54544	12.74	39967
4.4768	702.82	4.4768	426.74	4.4768	521.08	12.64	40421	12.76	44784	12.76	40278	12.76	38501	12.76	54857	12.76	40018
4.496	685.16	4.496	420.6	4.496	509.59	12.66	40545	12.78	44840	12.78	40512	12.78	38547	12.78	54961	12.78	40259
4.5152	701.72	4.5152	426.07	4.5152	520.75	12.68	40791	12.8	44880	12.8	40204	12.8	38726	12.8	54458	12.8	40106
4.5344	684.51	4.5344	419.13	4.5344	509.51	12.7	40478	12.82	44899	12.82	40151	12.82	38593	12.82	54781	12.82	40088
4.5536	701.75	4.5536	426.22	4.5536	520.37	12.72	40565	12.84	45098	12.84	40199	12.84	38657	12.84	54494	12.84	40274
4.5728	682.82	4.5728	419.09	4.5728	507.75	12.74	40901	12.86	45159	12.86	40191	12.86	38665	12.86	54149	12.86	40211
4.592	699.51	4.592	424.33	4.592	518.93	12.76	40751	12.88	44889	12.88	40272	12.88	38829	12.88	54305	12.88	40550
4.6112	681.24	4.6112	416.4	4.6112	506.4	12.78	40762	12.9	44884	12.9	40163	12.9	38807	12.9	54555	12.9	40327
4.6304	700.54	4.6304	425.04	4.6304	519.26	12.8	40777	12.92	45478	12.92	39987	12.92	38647	12.92	54395	12.92	40614
4.6496	679.9	4.6496	417.12	4.6496	505.8	12.82	40872	12.94	45125	12.94	40370	12.94	38842	12.94	54185	12.94	40413
4.6688	697.6	4.6688	422.32	4.6688	517.35	12.84	40772	12.96	44880	12.96	40360	12.96	38947	12.96	54676	12.96	40565
4.688	679.21	4.688	416.52	4.688	505.34	12.86	41079	12.98	45168	12.98	40293	12.98	39224	12.98	54131	12.98	40587
4.7072	697.5	4.7072	422.31	4.7072	516.82	12.88	41108	13	45172	13	39927	13	38978	13	54549	13	40408
4.7264	676.47	4.7264	414.99	4.7264	504.06	12.9	41261	13.02	45126	13.02	40462	13.02	39234	13.02	54483	13.02	40459
4.7456	698.21	4.7456	422.61	4.7456	517.47	12.92	41175	13.04	45423	13.04	40496	13.04	39221	13.04	53940	13.04	40661
4.7648	678.31	4.7648	416.09	4.7648	505.13	12.94	40910	13.06	45381	13.06	40393	13.06	39111	13.06	53834	13.06	41154
4.784	697.48	4.784	422.31	4.784	517.95	12.96	41233	13.08	45440	13.08	40337	13.08	39068	13.08	54068	13.08	40882
4.8032	675.42	4.8032	413.26	4.8032	503.78	12.98	41193	13.1	45554	13.1	40520	13.1	39311	13.1	53910	13.1	40943
4.8224	696.97	4.8224	422.04	4.8224	518.13	13	41088	13.12	45580	13.12	40507	13.12	39172	13.12	53888	13.12	40839
4.8416	675.39	4.8416	414.16	4.8416	504.68	13.02	41398	13.14	45656	13.14	40437	13.14	39155	13.14	53824	13.14	41087
4.8608	695.17	4.8608	420.4	4.8608	517.66	13.04	41288	13.16	45630	13.16	40544	13.16	39287	13.16	54126	13.16	41176
4.88	674.36	4.88	412.28	4.88	504.19	13.06	41606	13.18	45640	13.18	40496	13.18	39378	13.18	53630	13.18	41363
4.8992	695.42	4.8992	419.42	4.8992	517.98	13.08	41535	13.2	45532	13.2	40656	13.2	39387	13.2	53616	13.2	41091
4.9184	672.56	4.9184	411.98	4.9184	503.78	13.1	41554	13.22	45925	13.22	40556	13.22	39255	13.22	53871	13.22	41375
4.9376	696.21	4.9376	419.37	4.9376	519.69	13.12	41989	13.24	46037	13.24	40565	13.24	39460	13.24	53727	13.24	41454
4.9568	672.49	4.9568	411.48	4.9568	504.83	13.14	41785	13.26	45991	13.26	40582	13.26	39623	13.26	53428	13.26	41739
4.976	693.13	4.976	418.32	4.976	519.01	13.16	41973	13.28	45708	13.28	40909	13.28	39897	13.28	53670	13.28	41716
4.9952	674.54	4.9952	412.31	4.9952	509.37	13.18	42166	13.3	46108	13.3	40871	13.3	39878	13.3	53641	13.3	41979
5.0144	687.74	5.0144	414.48	5.0144	518.5	13.2	42207	13.32	45927	13.32	41095	13.32	40154	13.32	53235	13.32	42347
5.0336	680.62	5.0336	414.79	5.0336	517.57	13.22	42650	13.34	45816	13.34	41178	13.34	40187	13.34	54141	13.34	42495
5.0528	688.08	5.0528	414.38	5.0528	524.3	13.24	42717	13.36	46013	13.36	41111	13.36	40280	13.36	53547	13.36	42716
5.072	679.54	5.072	414.01	5.072	523.12	13.26	42898	13.38	46775	13.38	40933	13.38	40351	13.38	53827	13.38	43299
5.0912	685.17	5.0912	411.89	5.0912	528.94	13.28	43153	13.4	46471	13.4	41137	13.4	40701	13.4	53753	13.4	43193
5.1104	681.59	5.1104	415.5	5.1104	530.82	13.3	43430	13.42	46429	13.42	41518	13.42	40711	13.42	54245	13.42	44128
5.1296	684.28	5.1296	412.79	5.1296	533.72	13.32	43638	13.44	46044	13.44	41397	13.44	40938	13.44	54008	13.44	44098
5.1488	682.09	5.1488	414.76	5.1488	533.75	13.34	43760	13.46	46521	13.46	41925	13.46	41193	13.46	54083	13.46	44358
5.168	683.14	5.168	413.21	5.168	533.64	13.36	44003	13.48	46882	13.48	41933	13.48	41578	13.48	53939	13.48	45103
5.1872	683.45	5.1872	416.86	5.1872	534.75	13.38	44586	13.5	47285	13.5	41902	13.5	41987	13.5	54309	13.5	45480
5.2064	680.85	5.2064	412.61	5.2064	530.47	13.4	45185	13.52	47034	13.52	41910	13.52	42379	13.52	54438	13.52	46234
5.2256	684.62	5.2256	417.79	5.2256	533.17	13.42	45527	13.54	47212	13.54	42216	13.54	42798	13.54	54975	13.54	47092
5.2448	679.62	5.2448	413.41	5.2448	528.11	13.44	45893	13.56	47789	13.56	42432	13.56	43281	13.56	54498	13.56	47714
5.264	687.62	5.264	421.78	5.264	535.2	13.46	46777	13.58	47849	13.58	42829	13.58	43924	13.58	54997	13.58	49255
5.2832	681.59	5.2832	416.64	5.2832	529.87	13.48	47618	13.6	48238	13.6	43127	13.6	44673	13.6	54776	13.6	50025
5.3024	690.11	5.3024	427.12	5.3024	537.37	13.5	48195	13.62	48331	13.62	43044	13.62	45544	13.62	55631	13.62	51258
5.3216	690.44	5.3216	428.09	5.3216	536.91	13.52	49557	13.64	48435	13.64	43530	13.64	47002	13.64	56387	13.64	53290
5.3408	708.05	5.3408	445.75	5.3408	549.61	13.54	50521	13.66	49112	13.66	43881	13.66	49079	13.66	57058	13.66	55427
5.36	721.84	5.36	457.47	5.36	554.59	13.56	52346	13.68	49722	13.68	44711	13.68	50784	13.68	57459	13.68	57463
5.3792	776.33	5.3792	497.85	5.3792	584.15	13.58	54411	13.7	50242	13.7	45190	13.7	53476	13.7	58163	13.7	60417
5.3984	832.87	5.3984	527	5.3984	609.75	13.6	56712	13.72	51323	13.72	46437	13.72	57338	13.72	59593	13.72	63313
5.4176	957.25	5.4176	583.72	5.4176	682.7	13.62	59361	13.74	52102	13.74	47351	13.74	62358	13.74	60490	13.74	67011
5.4368	1074.61	5.4368	617.77	5.4368	762.66	13.64	62705	13.76	52625	13.76	48931	13.76	68943	13.76	61959	13.76	70229
5.456	1233.62	5.456	666.02	5.456	928.08	13.66	65715	13.78	54045	13.78	50679	13.78	74637	13.78	64430	13.78	71918
5.4752	1288.28	5.4752	666.52	5.4752	1078.75	13.68	69081	13.8	55373	13.8	53000	13.8	76821	13.8	67376	13.8	71286
5.4944	1276.26	5.4944	658.79	5.4944	1276.2	13.7	72890	13.82	57434	13.82	56283	13.82	72952	13.82	70699	13.82	68623
5.5136	1149.55	5.5136	610.97	5.5136	1379	13.72	75942	13.84	59661	13.84	60987	13.84	64455	13.84	74450	13.84	63532
5.5328	1020.81	5.5328	571.74	5.5328	1395.08	13.74	78025	13.86	62506	13.86	66759	13.86	54729	13.86	78583	13.86	57503
5.552	876.42	5.552	511.05	5.552	1264.96	13.76	78017	13.88	66448	13.88	74933	13.88	47375	13.88	82350	13.88	52619
5.5712	801.58	5.5712	483.34	5.5712	1100.17	13.78	75835	13.9	71302	13.9	80497	13.9	43484	13.9	83450	13.9	48873
5.5904	722.66	5.5904	436.46	5.5904	891.89	13.8	70751	13.92	78102	13.92	78547	13.92	42017	13.92	80441	13.92	46785
5.6096	711.79	5.6096	431.54	5.6096	765.57	13.82	65437	13.94	84715	13.94	68945	13.94	41492	13.94	74476	13.94	45227
5.6288	677.04	5.6288	406.82	5.6288	639.68	13.84	59000	13.96	91127	13.96	57485	13.96	41078	13.96	67918	13.96	44256
5.648	685.33	5.648	410.83	5.648	588.64	13.86	53688	13.98	93860	13.98	48791	13.98	40844	13.98	61723	13.98	43664
5.6672	664.64	5.6672	398.7	5.6672	538.12	13.88	50340	14	88874	14	44346	14	40774	14	57856	14	43433
5.6864	676.97	5.6864	403.99	5.6864	530.16	13.9	47971	14.02	78991	14.02	43347	14.02	41018	14.02	55070	14.02	43311
5.7056	660.43	5.7056	394.6	5.7056	507.67	13.92	46416	14.04	67978	14.04	42629	14.04	41020	14.04	53812	14.04	43446
5.7248	675.07	5.7248	401.71	5.7248	513.07	13.94	45696	14.06	59456	14.06	42436	14.06	40769	14.06	53285	14.06	43244
5.744	658.58	5.744	393.72	5.744	498.21	13.96	45001	14.08	54040	14.08	42360	14.08	40891	14.08	52951	14.08	42990
5.7632	673.14	5.7632	400.08	5.7632	506.73	13.98	44630	14.1	51112	14.1	42237	14.1	40906	14.1	52630	14.1	42656
5.7824	653.87	5.7824	390.51	5.7824	491.5	14	44396	14.12	50046	14.12	42498	14.12	41093	14.12	52362	14.12	42847
5.8016	668.36	5.8016	398.08	5.8016	501.13	14.02	44043	14.14	48911	14.14	42390	14.14	41072	14.14	52700	14.14	43157
5.8208	649.61	5.8208	388.91	5.8208	487.23	14.04	43791	14.16	48535	14.16	42056	14.16	40790	14.16	52229	14.16	42961
5.84	668.16	5.84	398.29	5.84	499.78	14.06	43678	14.18	48501	14.18	42220	14.18	40682	14.18	52173	14.18	42788
5.8592	649.59	5.8592	390.21	5.8592	486.49	14.08	43919	14.2	48587	14.2	42353	14.2	41152	14.2	51792	14.2	42347
5.8784	668.24	5.8784	399.2	5.8784	499.79	14.1	43489	14.22	48417	14.22	42421	14.22	41040	14.22	51898	14.22	42789
5.8976	648.8	5.8976	389.73	5.8976	486.24	14.12	43373	14.24	48334	14.24	42519	14.24	41024	14.24	51660	14.24	42689
5.9168	667.09	5.9168	396.57	5.9168	498.06	14.14	43589	14.26	48057	14.26	42227	14.26	41099	14.26	51837	14.26	42601
5.936	648.4	5.936	387.76	5.936	486.02	14.16	43534	14.28	48167	14.28	42455	14.28	40969	14.28	51867	14.28	42820
5.9552	666.73	5.9552	395.23	5.9552	498.53	14.18	43396	14.3	48036	14.3	42364	14.3	40841	14.3	51545	14.3	42541
5.9744	646.15	5.9744	384.36	5.9744	483.45	14.2	43573	14.32	47817	14.32	42178	14.32	40432	14.32	52127	14.32	42550
5.9936	666.32	5.9936	393.18	5.9936	497.83	14.22	43224	14.34	47814	14.34	42183	14.34	40599	14.34	51718	14.34	42689
6.0128	645.48	6.0128	382.89	6.0128	483.31	14.24	43045	14.36	47626	14.36	41955	14.36	40597	14.36	51208	14.36	42508
6.032	666.17	6.032	391.83	6.032	497.96	14.26	43347	14.38	47696	14.38	42044	14.38	40503	14.38	51665	14.38	42551
6.0512	645.53	6.0512	382.53	6.0512	483.57	14.28	43447	14.4	47566	14.4	42446	14.4	40554	14.4	50986	14.4	42179
6.0704	664.58	6.0704	390.31	6.0704	496.85	14.3	43134	14.42	47517	14.42	42018	14.42	40784	14.42	51228	14.42	42215
6.0896	643.15	6.0896	380.73	6.0896	482.34	14.32	43159	14.44	47428	14.44	42045	14.44	40487	14.44	51012	14.44	42369
6.1088	663.95	6.1088	389.4	6.1088	496.61	14.34	43053	14.46	47170	14.46	42023	14.46	40253	14.46	51111	14.46	42321
6.128	641.67	6.128	379.61	6.128	481.24	14.36	43490	14.48	47323	14.48	42136	14.48	40635	14.48	51208	14.48	42400
6.1472	664	6.1472	389.07	6.1472	496.92	14.38	43286	14.5	47440	14.5	42153	14.5	40190	14.5	50945	14.5	42542
6.1664	640.52	6.1664	377.89	6.1664	480.66	14.4	43223	14.52	47093	14.52	42108	14.52	40352	14.52	51148	14.52	41998
6.1856	663.46	6.1856	388.44	6.1856	496.65	14.42	43102	14.54	47059	14.54	41911	14.54	40395	14.54	51017	14.54	42266
6.2048	641.21	6.2048	377.76	6.2048	480.81	14.44	43270	14.56	47247	14.56	41979	14.56	40275	14.56	51074	14.56	42189
6.224	655.37	6.224	383.46	6.224	491.05	14.46	43110	14.58	47296	14.58	41830	14.58	40571	14.58	50521	14.58	42264
6.2432	645.84	6.2432	380.45	6.2432	484.94	14.48	43502	14.6	47303	14.6	42078	14.6	40470	14.6	50647	14.6	41879
6.2624	653.04	6.2624	382.24	6.2624	489.35	14.5	43554	14.62	47195	14.62	41860	14.62	40492	14.62	50369	14.62	42202
6.2816	645.19	6.2816	379.97	6.2816	484.59	14.52	43450	14.64	47247	14.64	41626	14.64	40479	14.64	50181	14.64	42382
6.3008	651.54	6.3008	381.69	6.3008	489.18	14.54	43259	14.66	46842	14.66	42271	14.66	40829	14.66	50406	14.66	42100
6.32	646.49	6.32	379.47	6.32	485.41	14.56	42939	14.68	47045	14.68	42161	14.68	40467	14.68	50195	14.68	42093
6.3392	649.71	6.3392	380.8	6.3392	488.1	14.58	42882	14.7	46787	14.7	42179	14.7	40342	14.7	49867	14.7	42378
6.3584	647.38	6.3584	380.46	6.3584	487.25	14.6	43132	14.72	47017	14.72	42213	14.72	40412	14.72	49959	14.72	41996
6.3776	645.24	6.3776	377.27	6.3776	485.21	14.62	43020	14.74	46937	14.74	42630	14.74	40345	14.74	50245	14.74	42147
6.3968	648.1	6.3968	380.96	6.3968	488.76	14.64	42975	14.76	46956	14.76	42935	14.76	40253	14.76	49990	14.76	41960
6.416	645.21	6.416	377.33	6.416	486.18	14.66	43071	14.78	46915	14.78	43456	14.78	40238	14.78	49682	14.78	41991
6.4352	648.79	6.4352	381.19	6.4352	490.19	14.68	43213	14.8	46784	14.8	43468	14.8	40329	14.8	50051	14.8	42147
6.4544	643.6	6.4544	375.29	6.4544	484.9	14.7	42958	14.82	47180	14.82	43558	14.82	40183	14.82	49421	14.82	41918
6.4736	649.53	6.4736	380.28	6.4736	490.74	14.72	43036	14.84	47105	14.84	42935	14.84	40535	14.84	49529	14.84	42063
6.4928	641.68	6.4928	374.22	6.4928	484.37	14.74	43216	14.86	47128	14.86	43008	14.86	40294	14.86	49330	14.86	42179
6.512	649.37	6.512	380.48	6.512	491.12	14.76	42803	14.88	47234	14.88	42687	14.88	40470	14.88	49063	14.88	41699
6.5312	640.24	6.5312	373.07	6.5312	483.66	14.78	43204	14.9	46977	14.9	42229	14.9	40411	14.9	49109	14.9	41645
6.5504	650.48	6.5504	380.81	6.5504	492.04	14.8	43134	14.92	46849	14.92	42023	14.92	40259	14.92	49738	14.92	41765
6.5696	637.18	6.5696	370.82	6.5696	481.38	14.82	42699	14.94	46718	14.94	41771	14.94	40516	14.94	49310	14.94	41905
6.5888	651.09	6.5888	381.17	6.5888	493.01	14.84	43091	14.96	46750	14.96	41770	14.96	40225	14.96	49281	14.96	42089
6.608	637.86	6.608	370.81	6.608	482.11	14.86	43036	14.98	47038	14.98	41598	14.98	40533	14.98	49408	14.98	41864
6.6272	651.31	6.6272	380.94	6.6272	493.58	14.88	42733	15	46982	15	41422	15	40458	15	49073	15	41857
6.6464	636.54	6.6464	370.32	6.6464	481.92	14.9	42718	15.02	46745	15.02	41588	15.02	40400	15.02	49273	15.02	41792
6.6656	649.91	6.6656	379.47	6.6656	492.63	14.92	43053	15.04	46808	15.04	41553	15.04	40285	15.04	48894	15.04	42089
6.6848	635.2	6.6848	369.4	6.6848	480.85	14.94	43056	15.06	47007	15.06	41393	15.06	40373	15.06	48917	15.06	42065
6.704	651.29	6.704	379.29	6.704	493.78	14.96	43146	15.08	46894	15.08	41568	15.08	39827	15.08	48598	15.08	41850
6.7232	634.93	6.7232	369.43	6.7232	481.58	14.98	42996	15.1	46891	15.1	41293	15.1	39922	15.1	48543	15.1	41835
6.7424	651.09	6.7424	378.6	6.7424	493.76	15	42868	15.12	46760	15.12	41197	15.12	40135	15.12	48217	15.12	41610
6.7616	634.55	6.7616	369.37	6.7616	481.48	15.02	42977	15.14	46828	15.14	41437	15.14	40297	15.14	48645	15.14	41709
6.7808	651.1	6.7808	378.33	6.7808	494.81	15.04	42880	15.16	46445	15.16	41579	15.16	39997	15.16	48694	15.16	41642
6.8	634.34	6.8	369.57	6.8	482.73	15.06	42994	15.18	46691	15.18	41272	15.18	40226	15.18	48361	15.18	41877
6.8192	649.99	6.8192	377.44	6.8192	494.36	15.08	42916	15.2	46468	15.2	41420	15.2	40013	15.2	48672	15.2	41687
6.8384	633.18	6.8384	369.49	6.8384	483.53	15.1	42993	15.22	46670	15.22	41441	15.22	40063	15.22	48375	15.22	41767
6.8576	649.17	6.8576	377.83	6.8576	495.73	15.12	43117	15.24	46642	15.24	41319	15.24	40053	15.24	48232	15.24	41848
6.8768	632.89	6.8768	369.27	6.8768	483.55	15.14	42907	15.26	46653	15.26	41022	15.26	40306	15.26	47934	15.26	41641
6.896	651.03	6.896	379.1	6.896	497.38	15.16	42691	15.28	46527	15.28	40958	15.28	40271	15.28	48014	15.28	41767
6.9152	634.48	6.9152	370.93	6.9152	484.78	15.18	42641	15.3	46707	15.3	41018	15.3	40140	15.3	48153	15.3	41631
6.9344	655.82	6.9344	381.33	6.9344	499.92	15.2	42848	15.32	46455	15.32	40829	15.32	40059	15.32	47828	15.32	41688
6.9536	641.76	6.9536	374.17	6.9536	488.6	15.22	42853	15.34	46540	15.34	41199	15.34	39646	15.34	47615	15.34	41665
6.9728	663.22	6.9728	385.3	6.9728	503.84	15.24	42695	15.36	46281	15.36	41021	15.36	39541	15.36	47438	15.36	41462
6.992	647.12	6.992	376.79	6.992	492.56	15.26	42527	15.38	46630	15.38	40771	15.38	39364	15.38	47408	15.38	41289
7.0112	665.28	7.0112	384.95	7.0112	505.41	15.28	42628	15.4	46578	15.4	40793	15.4	39619	15.4	48188	15.4	41579
7.0304	646.3	7.0304	375.31	7.0304	493.14	15.3	42749	15.42	46591	15.42	40765	15.42	39648	15.42	47916	15.42	41474
7.0496	663.39	7.0496	384.32	7.0496	507.03	15.32	42820	15.44	46659	15.44	41119	15.44	39858	15.44	47600	15.44	41430
7.0688	638.72	7.0688	371.99	7.0688	490.28	15.34	42896	15.46	46421	15.46	41129	15.46	39939	15.46	47372	15.46	41705
7.088	656.47	7.088	380.24	7.088	503.85	15.36	42775	15.48	46502	15.48	41177	15.48	39912	15.48	47331	15.48	41628
7.1072	634.86	7.1072	369.53	7.1072	488.91	15.38	42611	15.5	46592	15.5	41051	15.5	39752	15.5	47272	15.5	41695
7.1264	653.34	7.1264	378.1	7.1264	502.99	15.4	42741	15.52	46398	15.52	40610	15.52	39716	15.52	47424	15.52	41230
7.1456	632.78	7.1456	368.02	7.1456	488.46	15.42	42735	15.54	46231	15.54	40816	15.54	39683	15.54	47594	15.54	41160
7.1648	652.98	7.1648	378.19	7.1648	503.77	15.44	42479	15.56	46157	15.56	40837	15.56	39582	15.56	47361	15.56	41109
7.184	631.32	7.184	367.32	7.184	488.73	15.46	42479	15.58	46379	15.58	40757	15.58	39751	15.58	47099	15.58	41432
7.2032	646.29	7.2032	374.57	7.2032	500.27	15.48	42922	15.6	46520	15.6	40655	15.6	39429	15.6	47107	15.6	41509
7.2224	635.24	7.2224	369.35	7.2224	492.43	15.5	43060	15.62	46124	15.62	40814	15.62	39412	15.62	46829	15.62	41453
7.2416	644.91	7.2416	373.99	7.2416	500.25	15.52	42893	15.64	46387	15.64	41061	15.64	39604	15.64	46866	15.64	41267
7.2608	639.04	7.2608	371.66	7.2608	496.75	15.54	43009	15.66	46523	15.66	40891	15.66	39810	15.66	46774	15.66	41337
7.28	642.95	7.28	372.91	7.28	500.14	15.56	43186	15.68	46175	15.68	40743	15.68	39830	15.68	46861	15.68	41584
7.2992	641.63	7.2992	372.74	7.2992	500.21	15.58	43441	15.7	46149	15.7	40599	15.7	39437	15.7	46539	15.7	41279
7.3184	641.79	7.3184	372.15	7.3184	500.35	15.6	43675	15.72	46027	15.72	40925	15.72	39656	15.72	46609	15.72	41078
7.3376	644.93	7.3376	375.36	7.3376	504.44	15.62	43595	15.74	46188	15.74	40708	15.74	39458	15.74	46693	15.74	41223
7.3568	641.69	7.3568	372	7.3568	501.76	15.64	43747	15.76	46052	15.76	40352	15.76	39368	15.76	46726	15.76	41433
7.376	647.73	7.376	377.39	7.376	508.2	15.66	43670	15.78	46129	15.78	40622	15.78	39559	15.78	46476	15.78	41480
7.3952	645.58	7.3952	374.89	7.3952	506.94	15.68	43605	15.8	46195	15.8	40668	15.8	39421	15.8	46496	15.8	41388
7.4144	653.07	7.4144	381.69	7.4144	514.65	15.7	43610	15.82	46470	15.82	40679	15.82	39614	15.82	46617	15.82	41190
7.4336	647.04	7.4336	377.08	7.4336	509.92	15.72	43354	15.84	46196	15.84	40618	15.84	39663	15.84	46061	15.84	40937
7.4528	661.68	7.4528	389.31	7.4528	523.88	15.74	43398	15.86	45929	15.86	40739	15.86	39785	15.86	46379	15.86	41296
7.472	656.26	7.472	387.46	7.472	520	15.76	43045	15.88	46030	15.88	40574	15.88	39748	15.88	46103	15.88	41266
7.4912	680.42	7.4912	408.99	7.4912	540.13	15.78	42886	15.9	46356	15.9	40307	15.9	39555	15.9	46134	15.9	41469
7.5104	683.2	7.5104	419.43	7.5104	540.76	15.8	42807	15.92	46296	15.92	40225	15.92	39542	15.92	46644	15.92	41322
7.5296	722.97	7.5296	463.37	7.5296	568.94	15.82	42523	15.94	45913	15.94	40383	15.94	39327	15.94	45955	15.94	41312
7.5488	753.46	7.5488	504.14	7.5488	583.06	15.84	42482	15.96	45732	15.96	40778	15.96	39482	15.96	45866	15.96	41208
7.568	852.13	7.568	596.51	7.568	642.6	15.86	42769	15.98	45824	15.98	40797	15.98	39417	15.98	45909	15.98	41005
7.5872	966.58	7.5872	683.65	7.5872	701.18	15.88	42560	16	45973	16	40431	16	39303	16	46312	16	40824
7.6064	1185.35	7.6064	816.54	7.6064	830.36	15.9	42337	16.02	45878	16.02	40386	16.02	39254	16.02	45929	16.02	40787
7.6256	1414.16	7.6256	900.12	7.6256	980.41	15.92	42449	16.04	45956	16.04	40445	16.04	39541	16.04	45878	16.04	41116
7.6448	1765.01	7.6448	1017.87	7.6448	1251.59	15.94	42071	16.06	46094	16.06	40304	16.06	39229	16.06	45827	16.06	41322
7.664	2020.36	7.664	1031.37	7.664	1552.36	15.96	42131	16.08	46173	16.08	40026	16.08	38970	16.08	46075	16.08	41358
7.6832	2283.96	7.6832	1051.57	7.6832	1957.74	15.98	42202	16.1	46234	16.1	40049	16.1	39497	16.1	45538	16.1	41139
7.7024	2300.02	7.7024	978.48	7.7024	2252.37	16	42319	16.12	46197	16.12	40183	16.12	39415	16.12	45722	16.12	41061
7.7216	2325.52	7.7216	939.79	7.7216	2587.74	16.02	42199	16.14	46097	16.14	40265	16.14	39214	16.14	45491	16.14	41122
7.7408	2168.74	7.7408	854.94	7.7408	2602.2	16.04	42369	16.16	46051	16.16	39754	16.16	39095	16.16	45581	16.16	41186
7.76	2165.82	7.76	847.59	7.76	2610.12	16.06	42221	16.18	46108	16.18	39994	16.18	39123	16.18	45585	16.18	40993
7.7792	2136.69	7.7792	857.01	7.7792	2321.93	16.08	42442	16.2	45887	16.2	40030	16.2	39234	16.2	45548	16.2	41048
7.7984	2272.81	7.7984	944.96	7.7984	2157.45	16.1	42360	16.22	45828	16.22	39902	16.22	39261	16.22	45118	16.22	40694
7.8176	2223.36	7.8176	1011.3	7.8176	1976.15	16.12	42583	16.24	45930	16.24	40232	16.24	39024	16.24	44882	16.24	40743
7.8368	2179.38	7.8368	1120.43	7.8368	2078	16.14	42130	16.26	46011	16.26	40357	16.26	38814	16.26	44971	16.26	40828
7.856	1856.79	7.856	1101.85	7.856	2236.88	16.16	42505	16.28	45977	16.28	40066	16.28	38767	16.28	45313	16.28	40864
7.8752	1576.57	7.8752	1077.85	7.8752	2610.6	16.18	42387	16.3	46060	16.3	40224	16.3	38832	16.3	45117	16.3	40840
7.8944	1224.86	7.8944	926.2	7.8944	2748.87	16.2	42382	16.32	45842	16.32	40167	16.32	39120	16.32	45018	16.32	40852
7.9136	1017.61	7.9136	812.46	7.9136	2848.61	16.22	42175	16.34	45935	16.34	40066	16.34	39240	16.34	44826	16.34	40919
7.9328	828.59	7.9328	655.94	7.9328	2452.02	16.24	42228	16.36	45744	16.36	40009	16.36	39292	16.36	44753	16.36	40810
7.952	755.53	7.952	555.78	7.952	2086.03	16.26	42039	16.38	45970	16.38	39977	16.38	38931	16.38	44652	16.38	40725
7.9712	682.52	7.9712	467.31	7.9712	1564.71	16.28	42280	16.4	46259	16.4	39690	16.4	38900	16.4	44967	16.4	40723
7.9904	673.04	7.9904	429.14	7.9904	1219.17	16.3	42096	16.42	46077	16.42	39803	16.42	39002	16.42	44675	16.42	40605
8.0096	639.26	8.0096	391.61	8.0096	900.44	16.32	42066	16.44	45866	16.44	39997	16.44	39006	16.44	44541	16.44	40771
8.0288	641.64	8.0288	382.81	8.0288	738.67	16.34	42320	16.46	46178	16.46	40106	16.46	39051	16.46	44867	16.46	40812
8.048	629.77	8.048	372.29	8.048	631.37	16.36	42096	16.48	46109	16.48	39913	16.48	38929	16.48	44889	16.48	40840
8.0672	628.64	8.0672	367.65	8.0672	576.01	16.38	42070	16.5	46161	16.5	39908	16.5	38943	16.5	44661	16.5	40649
8.0864	624.34	8.0864	365.32	8.0864	544.14	16.4	42047	16.52	46230	16.52	39813	16.52	38864	16.52	44382	16.52	40803
8.1056	622.44	8.1056	361.93	8.1056	525.16	16.42	42229	16.54	45835	16.54	39580	16.54	39072	16.54	44418	16.54	41020
8.1248	622.38	8.1248	362.97	8.1248	516.3	16.44	42222	16.56	46215	16.56	39953	16.56	38907	16.56	44747	16.56	40994
8.144	617.17	8.144	357.42	8.144	504.21	16.46	42281	16.58	46142	16.58	39939	16.58	38849	16.58	44712	16.58	40860
8.1632	621.75	8.1632	362.07	8.1632	504.95	16.48	42151	16.6	45806	16.6	39847	16.6	38730	16.6	44272	16.6	40684
8.1824	612.17	8.1824	353.81	8.1824	493.18	16.5	42133	16.62	46140	16.62	40136	16.62	38796	16.62	44566	16.62	40606
8.2016	620.59	8.2016	360.52	8.2016	498.41	16.52	42247	16.64	45830	16.64	40335	16.64	38845	16.64	44119	16.64	40693
8.2208	609.58	8.2208	352.33	8.2208	487.52	16.54	42066	16.66	45916	16.66	40048	16.66	38562	16.66	44525	16.66	40728
8.24	618.46	8.24	359.37	8.24	494.05	16.56	42072	16.68	45836	16.68	39704	16.68	38714	16.68	44331	16.68	40371
8.2592	607.76	8.2592	351.77	8.2592	485.31	16.58	41991	16.7	45892	16.7	39617	16.7	38716	16.7	44126	16.7	40530
8.2784	617.22	8.2784	359.11	8.2784	491.89	16.6	42031	16.72	46020	16.72	39617	16.72	38539	16.72	44427	16.72	40654
8.2976	605.51	8.2976	350.69	8.2976	484.15	16.62	41899	16.74	46252	16.74	39811	16.74	38656	16.74	44499	16.74	40470
8.3168	617.08	8.3168	358.86	8.3168	489.63	16.64	42099	16.76	46199	16.76	40125	16.76	38662	16.76	44155	16.76	40479
8.336	603.16	8.336	350.46	8.336	479.24	16.66	42185	16.78	46341	16.78	39916	16.78	38825	16.78	44132	16.78	40770
8.3552	616.15	8.3552	358.69	8.3552	485.72	16.68	41971	16.8	46073	16.8	39637	16.8	38719	16.8	44544	16.8	40885
8.3744	601.25	8.3744	350.57	8.3744	472.76	16.7	42090	16.82	46379	16.82	39392	16.82	38637	16.82	44068	16.82	40359
8.3936	614.18	8.3936	358.39	8.3936	480.06	16.72	42136	16.84	46296	16.84	39481	16.84	38689	16.84	44147	16.84	40677
8.4128	598.98	8.4128	350.34	8.4128	466.13	16.74	42112	16.86	45805	16.86	39683	16.86	38603	16.86	43941	16.86	40484
8.432	613.24	8.432	358.95	8.432	474.85	16.76	42104	16.88	45981	16.88	39746	16.88	38614	16.88	43928	16.88	40707
8.4512	598.73	8.4512	351.24	8.4512	461.89	16.78	42330	16.9	45994	16.9	39847	16.9	38594	16.9	43799	16.9	40583
8.4704	610.84	8.4704	359	8.4704	469.96	16.8	42342	16.92	45867	16.92	39851	16.92	38666	16.92	44056	16.92	40674
8.4896	594.18	8.4896	349.1	8.4896	455.14	16.82	42250	16.94	45734	16.94	39633	16.94	38688	16.94	43715	16.94	40701
8.5088	610.65	8.5088	358.67	8.5088	466.33	16.84	42024	16.96	45820	16.96	39309	16.96	38596	16.96	43548	16.96	40463
8.528	594.55	8.528	348.67	8.528	453.01	16.86	41943	16.98	45758	16.98	39475	16.98	38746	16.98	43806	16.98	40588
8.5472	607.21	8.5472	354.53	8.5472	461.23	16.88	42026	17	45524	17	39481	17	38598	17	43915	17	40248
8.5664	592.36	8.5664	345.45	8.5664	449.56	16.9	42064	17.02	45548	17.02	39376	17.02	38723	17.02	43964	17.02	40179
8.5856	608.53	8.5856	353.34	8.5856	461.03	16.92	41933	17.04	45829	17.04	39359	17.04	38882	17.04	43634	17.04	40206
8.6048	591.35	8.6048	342.93	8.6048	447.61	16.94	41820	17.06	45738	17.06	39359	17.06	38817	17.06	43478	17.06	40173
8.624	606.81	8.624	350.75	8.624	458.09	16.96	42005	17.08	45729	17.08	39469	17.08	38443	17.08	43460	17.08	40093
8.6432	591.29	8.6432	341.09	8.6432	445.52	16.98	41974	17.1	45690	17.1	39200	17.1	38614	17.1	43633	17.1	40375
8.6624	607.73	8.6624	349.08	8.6624	456.55	17	41939	17.12	45729	17.12	39204	17.12	38744	17.12	43167	17.12	40445
8.6816	592.52	8.6816	340.29	8.6816	444.22	17.02	41916	17.14	45407	17.14	39270	17.14	38331	17.14	43420	17.14	40315
8.7008	609.77	8.7008	346.8	8.7008	453.72	17.04	42170	17.16	45378	17.16	39507	17.16	38299	17.16	43308	17.16	40108
8.72	597.19	8.72	339.83	8.72	443.26	17.06	42252	17.18	45535	17.18	39541	17.18	38517	17.18	43543	17.18	40124
8.7392	609.23	8.7392	343.45	8.7392	449.14	17.08	41936	17.2	45374	17.2	39541	17.2	38367	17.2	43631	17.2	40148
8.7584	605.8	8.7584	341.41	8.7584	445.08	17.1	41686	17.22	45644	17.22	39613	17.22	38434	17.22	43259	17.22	40230
8.7776	610.38	8.7776	342.22	8.7776	446.79	17.12	41942	17.24	45483	17.24	39490	17.24	38695	17.24	43319	17.24	40300
8.7968	609.31	8.7968	343.22	8.7968	446.36	17.14	42101	17.26	45745	17.26	39688	17.26	38419	17.26	43239	17.26	40182
8.816	605.01	8.816	340.43	8.816	442.92	17.16	42126	17.28	46010	17.28	39844	17.28	38317	17.28	43312	17.28	40179
8.8352	606.89	8.8352	345.12	8.8352	445.96	17.18	42123	17.3	46006	17.3	39648	17.3	38252	17.3	42818	17.3	40027
8.8544	601	8.8544	342.15	8.8544	441.51	17.2	41855	17.32	45828	17.32	39399	17.32	38456	17.32	43316	17.32	40454
8.8736	605.56	8.8736	348.39	8.8736	446.43	17.22	41776	17.34	45677	17.34	39478	17.34	38356	17.34	43177	17.34	40335
8.8928	598.74	8.8928	345.25	8.8928	440.87	17.24	41760	17.36	45500	17.36	39602	17.36	38376	17.36	43076	17.36	39882
8.912	605.06	8.912	352.46	8.912	446.48	17.26	41955	17.38	45615	17.38	39359	17.38	38414	17.38	43222	17.38	40076
8.9312	597.37	8.9312	347.74	8.9312	439.62	17.28	42129	17.4	45532	17.4	39249	17.4	38398	17.4	42971	17.4	40192
8.9504	610.73	8.9504	358.29	8.9504	449.5	17.3	42118	17.42	45796	17.42	39267	17.42	38212	17.42	42916	17.42	40238
8.9696	604.51	8.9696	352.42	8.9696	440.08	17.32	42364	17.44	45552	17.44	39265	17.44	38362	17.44	42507	17.44	40456
8.9888	631.57	8.9888	367.62	8.9888	453.43	17.34	42105	17.46	45692	17.46	39407	17.46	38263	17.46	42797	17.46	40090
9.008	648.48	9.008	371.22	9.008	449.51	17.36	42078	17.48	45579	17.48	39477	17.48	38253	17.48	42941	17.48	40059
9.0272	710.08	9.0272	395.75	9.0272	467.97	17.38	42188	17.5	45519	17.5	39383	17.5	38246	17.5	42974	17.5	39939
9.0464	778.24	9.0464	412.15	9.0464	477.32	17.4	42077	17.52	45560	17.52	39400	17.52	38123	17.52	42806	17.52	40174
9.0656	904.11	9.0656	450.71	9.0656	520.86	17.42	42045	17.54	45503	17.54	39488	17.54	38158	17.54	42673	17.54	40046
9.0848	999.69	9.0848	469.84	9.0848	568.29	17.44	41961	17.56	45487	17.56	39388	17.56	37811	17.56	42805	17.56	39821
9.104	1113.26	9.104	505.9	9.104	677.35	17.46	42013	17.58	45393	17.58	39025	17.58	37887	17.58	42857	17.58	39660
9.1232	1110.26	9.1232	507.23	9.1232	806.02	17.48	42282	17.6	45917	17.6	39179	17.6	38035	17.6	42557	17.6	39832
9.1424	1085.39	9.1424	519.17	9.1424	1013.09	17.5	42250	17.62	45587	17.62	39233	17.62	37999	17.62	42826	17.62	39950
9.1616	958.46	9.1616	490.81	9.1616	1185.74	17.52	42051	17.64	45350	17.64	38930	17.64	38189	17.64	42489	17.64	40043
9.1808	864.74	9.1808	476.93	9.1808	1378.25	17.54	42164	17.66	45443	17.66	38922	17.66	38084	17.66	42659	17.66	40068
9.2	747.4	9.2	434.58	9.2	1399.07	17.56	42413	17.68	45370	17.68	39019	17.68	37947	17.68	42823	17.68	40082
9.2192	695.74	9.2192	415.81	9.2192	1373.27	17.58	42385	17.7	45271	17.7	38948	17.7	37999	17.7	42669	17.7	39828
9.2384	637.05	9.2384	382.01	9.2384	1177.49	17.6	42502	17.72	45410	17.72	38929	17.72	38064	17.72	42753	17.72	39663
9.2576	627.66	9.2576	372.49	9.2576	1009.6	17.62	42417	17.74	45278	17.74	38725	17.74	37885	17.74	42660	17.74	39961
9.2768	598.98	9.2768	352.12	9.2768	802.93	17.64	42464	17.76	45662	17.76	38857	17.76	37802	17.76	42360	17.76	40198
9.296	606.78	9.296	352.75	9.296	677.55	17.66	42092	17.78	45532	17.78	39030	17.78	37820	17.78	42558	17.78	39908
9.3152	585.43	9.3152	339.28	9.3152	564.87	17.68	42101	17.8	45245	17.8	38960	17.8	37741	17.8	42678	17.8	39677
9.3344	597.85	9.3344	343.84	9.3344	520.72	17.7	41843	17.82	45353	17.82	38462	17.82	37803	17.82	42654	17.82	39712
9.3536	580.36	9.3536	333.36	9.3536	476.4	17.72	42051	17.84	45422	17.84	38555	17.84	38040	17.84	42278	17.84	39846
9.3728	587.18	9.3728	335.3	9.3728	465.27	17.74	42194	17.86	45543	17.86	38681	17.86	37764	17.86	42308	17.86	39684
9.392	583.18	9.392	334	9.392	455.21	17.76	42395	17.88	45470	17.88	38726	17.88	37711	17.88	42118	17.88	39799
9.4112	582.88	9.4112	332.05	9.4112	449.41	17.78	42129	17.9	45468	17.9	38505	17.9	37754	17.9	42248	17.9	39651
9.4304	584.37	9.4304	334.54	9.4304	448.42	17.8	41801	17.92	45324	17.92	38674	17.92	37659	17.92	42541	17.92	39697
9.4496	581.8	9.4496	331.74	9.4496	442.6	17.82	41702	17.94	45134	17.94	38531	17.94	37858	17.94	42479	17.94	39822
9.4688	589.86	9.4688	338.07	9.4688	446.09	17.84	41657	17.96	45434	17.96	38652	17.96	37835	17.96	42466	17.96	39866
9.488	588.8	9.488	334.52	9.488	438.17	17.86	41743	17.98	45602	17.98	38685	17.98	37710	17.98	42348	17.98	39609
9.5072	606.94	9.5072	346.07	9.5072	446.11	17.88	41774	18	45435	18	38392	18	37886	18	42173	18	39530
9.5264	607.9	9.5264	344.4	9.5264	438.4	17.9	42078	18.02	45429	18.02	38239	18.02	37775	18.02	42067	18.02	39805
9.5456	629.67	9.5456	359.33	9.5456	450.1	17.92	41720	18.04	45377	18.04	38365	18.04	37447	18.04	42406	18.04	40026
9.5648	628.58	9.5648	359.22	9.5648	447.98	17.94	41818	18.06	45448	18.06	38378	18.06	37749	18.06	41995	18.06	39751
9.584	646.16	9.584	374.38	9.584	466.54	17.96	41775	18.08	45143	18.08	38101	18.08	37830	18.08	42162	18.08	39766
9.6032	634.88	9.6032	370.97	9.6032	469.11	17.98	41617	18.1	45400	18.1	38352	18.1	37566	18.1	42256	18.1	39786
9.6224	645.4	9.6224	382.02	9.6224	491.53	18	41827	18.12	45228	18.12	38447	18.12	37299	18.12	42130	18.12	39653
9.6416	625.67	9.6416	370.96	9.6416	488.9	18.02	41603	18.14	45109	18.14	38330	18.14	37539	18.14	41733	18.14	39664
9.6608	629.08	9.6608	374.17	9.6608	498.92	18.04	41686	18.16	45082	18.16	38342	18.16	37615	18.16	42048	18.16	39929
9.68	605.71	9.68	357.53	9.68	478.85	18.06	41486	18.18	45081	18.18	38693	18.18	37554	18.18	41824	18.18	39777
9.6992	611.29	9.6992	359.39	9.6992	476.13	18.08	41590	18.2	45132	18.2	38558	18.2	37548	18.2	42099	18.2	39681
9.7184	594.91	9.7184	345.85	9.7184	453.09	18.1	41693	18.22	45036	18.22	38397	18.22	37536	18.22	42161	18.22	39755
9.7376	607.26	9.7376	350.74	9.7376	452	18.12	41826	18.24	45071	18.24	38490	18.24	37498	18.24	42096	18.24	39813
9.7568	595.95	9.7568	341.88	9.7568	435.08	18.14	42016	18.26	45192	18.26	38085	18.26	37460	18.26	42210	18.26	39875
9.776	612.43	9.776	349.3	9.776	441.22	18.16	41797	18.28	45255	18.28	38058	18.28	37439	18.28	41771	18.28	39960
9.7952	598.45	9.7952	341.24	9.7952	429.45	18.18	41612	18.3	45109	18.3	38082	18.3	37248	18.3	41781	18.3	40097
9.8144	608.14	9.8144	345.56	9.8144	435.59	18.2	41877	18.32	45177	18.32	38009	18.32	37163	18.32	41795	18.32	40284
9.8336	589.6	9.8336	336.79	9.8336	423.82	18.22	42004	18.34	44972	18.34	38311	18.34	37482	18.34	41491	18.34	40072
9.8528	595.64	9.8528	338.96	9.8528	428.57	18.24	41859	18.36	44792	18.36	38364	18.36	37520	18.36	41687	18.36	39958
9.872	575.74	9.872	328.99	9.872	415.29	18.26	41735	18.38	44856	18.38	38410	18.38	37358	18.38	41506	18.38	40100
9.8912	583.69	9.8912	331.66	9.8912	420.48	18.28	42001	18.4	45158	18.4	38535	18.4	37302	18.4	41832	18.4	40168
9.9104	566.27	9.9104	323.09	9.9104	408.52	18.3	41925	18.42	44946	18.42	38252	18.42	37395	18.42	42033	18.42	40225
9.9296	572.37	9.9296	324.3	9.9296	411.53	18.32	41985	18.44	44911	18.44	38323	18.44	37326	18.44	41688	18.44	40259
9.9488	565.38	9.9488	321.79	9.9488	406.92	18.34	42055	18.46	45203	18.46	38347	18.46	37377	18.46	41521	18.46	40548
9.968	565.67	9.968	320.03	9.968	405.86	18.36	42494	18.48	45040	18.48	38232	18.48	37403	18.48	41562	18.48	40511
9.9872	566.45	9.9872	322.11	9.9872	407.25	18.38	42340	18.5	44782	18.5	38130	18.5	37452	18.5	41630	18.5	40694
10.0064	563.5	10.0064	318.44	10.0064	403.63	18.4	42389	18.52	44758	18.52	38067	18.52	37397	18.52	41920	18.52	40616
10.0256	568.64	10.0256	322.7	10.0256	407.78	18.42	42819	18.54	45062	18.54	38022	18.54	37299	18.54	41913	18.54	40765
10.0448	561.76	10.0448	316.62	10.0448	401.14	18.44	42943	18.56	45166	18.56	38013	18.56	36985	18.56	41584	18.56	40922
10.064	571.12	10.064	322.76	10.064	408.29	18.46	42957	18.58	44958	18.58	38173	18.58	37211	18.58	41694	18.58	40941
10.0832	562.78	10.0832	315.6	10.0832	400.58	18.48	43259	18.6	45032	18.6	38217	18.6	37133	18.6	41680	18.6	40938
10.1024	571.03	10.1024	321.43	10.1024	406.88	18.5	43293	18.62	44991	18.62	38249	18.62	37152	18.62	41556	18.62	41067
10.1216	562.4	10.1216	315.19	10.1216	399.9	18.52	43102	18.64	45165	18.64	38152	18.64	37183	18.64	41710	18.64	41255
10.1408	571.99	10.1408	321.93	10.1408	407.81	18.54	43316	18.66	45290	18.66	38097	18.66	37062	18.66	42073	18.66	41193
10.16	561.34	10.16	315.43	10.16	399.83	18.56	43245	18.68	45458	18.68	38143	18.68	37043	18.68	41488	18.68	41443
10.1792	570.72	10.1792	321.28	10.1792	406.6	18.58	43353	18.7	45273	18.7	38173	18.7	37174	18.7	41363	18.7	41537
10.1984	560.49	10.1984	314.6	10.1984	398.61	18.6	43542	18.72	45086	18.72	38180	18.72	37331	18.72	42054	18.72	41707
10.2176	572.46	10.2176	321.4	10.2176	406.5	18.62	43766	18.74	45159	18.74	38341	18.74	37304	18.74	41756	18.74	41833
10.2368	562.39	10.2368	315.01	10.2368	398.11	18.64	44152	18.76	45126	18.76	38252	18.76	37086	18.76	41701	18.76	41940
10.256	574.2	10.256	320.68	10.256	405.37	18.66	43996	18.78	45137	18.78	38257	18.78	37312	18.78	42009	18.78	42021
10.2752	563.24	10.2752	314.73	10.2752	397.09	18.68	44158	18.8	45229	18.8	38395	18.8	37485	18.8	42247	18.8	41877
10.2944	575.58	10.2944	320.97	10.2944	405.08	18.7	44150	18.82	45129	18.82	38274	18.82	37383	18.82	42278	18.82	41965
10.3136	561.89	10.3136	313.52	10.3136	395.35	18.72	44345	18.84	44911	18.84	38289	18.84	37081	18.84	42734	18.84	42520
10.3328	573.73	10.3328	319.58	10.3328	403.55	18.74	44457	18.86	45394	18.86	38202	18.86	37394	18.86	42799	18.86	42807
10.352	561.56	10.352	314.54	10.352	396.02	18.76	44901	18.88	45563	18.88	38224	18.88	37527	18.88	42687	18.88	42789
10.3712	572.49	10.3712	318.99	10.3712	402.99	18.78	45345	18.9	45513	18.9	38184	18.9	37499	18.9	42866	18.9	43142
10.3904	560.04	10.3904	313.55	10.3904	394.87	18.8	45718	18.92	45669	18.92	38368	18.92	37509	18.92	42753	18.92	43410
10.4096	571.85	10.4096	318.54	10.4096	402.63	18.82	46355	18.94	45821	18.94	38431	18.94	37406	18.94	43035	18.94	43707
10.4288	558.52	10.4288	313.4	10.4288	394.64	18.84	46729	18.96	46015	18.96	38505	18.96	37364	18.96	43443	18.96	44385
10.448	565.7	10.448	316.39	10.448	399.3	18.86	47411	18.98	46309	18.98	38459	18.98	37594	18.98	43849	18.98	44789
10.4672	560.28	10.4672	315.37	10.4672	397.4	18.88	48068	19	46411	19	38483	19	37947	19	44117	19	45193
10.4864	558.87	10.4864	314.29	10.4864	396.68	18.9	48873	19.02	46395	19.02	38550	19.02	37910	19.02	44285	19.02	45836
10.5056	560.74	10.5056	317.18	10.5056	399.85	18.92	50083	19.04	46316	19.04	38641	19.04	37956	19.04	45117	19.04	46870
10.5248	556.43	10.5248	313.59	10.5248	396.73	18.94	51270	19.06	46460	19.06	38507	19.06	38033	19.06	45497	19.06	47886
10.544	560.64	10.544	317.86	10.544	401.42	18.96	52717	19.08	46483	19.08	38569	19.08	38234	19.08	46215	19.08	49128
10.5632	554.85	10.5632	312.66	10.5632	397.39	18.98	54589	19.1	46904	19.1	38787	19.1	38562	19.1	47033	19.1	50471
10.5824	561.48	10.5824	317.38	10.5824	403.63	19	56969	19.12	47133	19.12	39004	19.12	38805	19.12	47790	19.12	51962
10.6016	556.04	10.6016	313.4	10.6016	399.22	19.02	59737	19.14	47133	19.14	39238	19.14	39293	19.14	49445	19.14	54016
10.6208	561.88	10.6208	317.04	10.6208	403.55	19.04	63175	19.16	47170	19.16	39631	19.16	39611	19.16	51005	19.16	56118
10.64	553.42	10.64	312.32	10.64	396.5	19.06	67180	19.18	47567	19.18	39866	19.18	40049	19.18	53225	19.18	58883
10.6592	561.85	10.6592	318.66	10.6592	403.73	19.08	72924	19.2	48085	19.2	40220	19.2	40665	19.2	55688	19.2	62305
10.6784	552.1	10.6784	313.16	10.6784	396.15	19.1	79770	19.22	48568	19.22	40716	19.22	41428	19.22	59182	19.22	66307
10.6976	560.77	10.6976	318.67	10.6976	402.46	19.12	87793	19.24	48941	19.24	40878	19.24	42754	19.24	63579	19.24	71067
10.7168	551.16	10.7168	314.21	10.7168	402.48	19.14	98513	19.26	49470	19.26	41064	19.26	44183	19.26	69160	19.26	76781
10.736	561.98	10.736	320.19	10.736	403.24	19.16	110688	19.28	50393	19.28	41489	19.28	45930	19.28	75624	19.28	83260
10.7552	552.9	10.7552	316.13	10.7552	396.95	19.18	125379	19.3	51280	19.3	42075	19.3	48309	19.3	84413	19.3	90656
10.7744	565.9	10.7744	324.76	10.7744	405.27	19.2	140741	19.32	51836	19.32	42935	19.32	51185	19.32	95271	19.32	98237
10.7936	559.64	10.7936	324.38	10.7936	399.95	19.22	156067	19.34	52795	19.34	43740	19.34	55259	19.34	107524	19.34	105228
10.8128	580.19	10.8128	339.27	10.8128	409.85	19.24	169970	19.36	53767	19.36	44632	19.36	60147	19.36	119283	19.36	111517
10.832	583.35	10.832	347.48	10.832	405.28	19.26	179717	19.38	55130	19.38	46238	19.38	66090	19.38	130806	19.38	115000
10.8512	627.23	10.8512	378.25	10.8512	419.25	19.28	183255	19.4	56825	19.4	48110	19.4	73560	19.4	140091	19.4	115106
10.8704	665.07	10.8704	402.64	10.8704	418.72	19.3	180195	19.42	58971	19.42	50189	19.42	81672	19.42	144427	19.42	111955
10.8896	773.48	10.8896	455.37	10.8896	441.15	19.32	170380	19.44	61665	19.44	52737	19.44	90426	19.44	145249	19.44	105986
10.9088	895.84	10.9088	499.57	10.9088	454.71	19.34	155576	19.46	65562	19.46	56613	19.46	98528	19.46	140390	19.46	97693
10.928	1103.49	10.928	565.88	10.928	498.35	19.36	138830	19.48	70464	19.48	62327	19.48	104371	19.48	130940	19.48	88825
10.9472	1313.16	10.9472	625.65	10.9472	561.27	19.38	123181	19.5	76932	19.5	69781	19.5	104290	19.5	117601	19.5	80938
10.9664	1497.26	10.9664	674.97	10.9664	664.17	19.4	108848	19.52	85228	19.52	80345	19.52	97616	19.52	104023	19.52	74388
10.9856	1577.28	10.9856	710.38	10.9856	820.49	19.42	96995	19.54	95543	19.54	95749	19.54	87269	19.54	89981	19.54	69391
11.0048	1511.77	11.0048	710.57	11.0048	1029.3	19.44	88728	19.56	108896	19.56	117469	19.56	77443	19.56	79197	19.56	66230
11.024	1355.7	11.024	689.51	11.024	1288.69	19.46	82444	19.58	125680	19.58	145517	19.58	71241	19.58	70737	19.58	64699
11.0432	1128.85	11.0432	626.91	11.0432	1523.28	19.48	78007	19.6	145841	19.6	170726	19.6	70013	19.6	64112	19.6	64642
11.0624	939.74	11.0624	565.91	11.0624	1722.05	19.5	75846	19.62	168272	19.62	177610	19.62	73930	19.62	59898	19.62	66373
11.0816	779.43	11.0816	490.97	11.0816	1748.14	19.52	74559	19.64	189815	19.64	160931	19.64	79725	19.64	57985	19.64	70164
11.1008	698.69	11.1008	443.27	11.1008	1678.86	19.54	74812	19.66	205091	19.66	132376	19.66	83182	19.66	57024	19.66	75047
11.12	639.36	11.12	395.59	11.12	1441.24	19.56	76679	19.68	207411	19.68	103774	19.68	80454	19.68	57260	19.68	82392
11.1392	634.96	11.1392	381.16	11.1392	1208.65	19.58	80252	19.7	194797	19.7	81363	19.7	73104	19.7	59112	19.7	91491
11.1584	634	11.1584	372.33	11.1584	957.8	19.6	85549	19.72	170967	19.72	68714	19.72	63792	19.72	60699	19.72	101186
11.1776	672.65	11.1776	388.97	11.1776	794.09	19.62	92911	19.74	144064	19.74	66465	19.74	54638	19.74	64162	19.74	109555
11.1968	701.14	11.1968	401.16	11.1968	663.32	19.64	103557	19.76	119547	19.76	71983	19.76	47307	19.76	68988	19.76	113609
11.216	760.41	11.216	431.72	11.216	614.27	19.66	116802	19.78	101190	19.78	83844	19.78	42843	19.78	76380	19.78	111600
11.2352	785.63	11.2352	445.93	11.2352	579.02	19.68	132373	19.8	90638	19.8	99549	19.8	40123	19.8	85002	19.8	103485
11.2544	824.59	11.2544	467	11.2544	583.76	19.7	148860	19.82	87199	19.82	112144	19.82	38606	19.82	96000	19.82	91353
11.2736	803.25	11.2736	458.61	11.2736	567.45	19.72	164419	19.84	89072	19.84	112863	19.84	37785	19.84	110738	19.84	78818
11.2928	790.08	11.2928	453.41	11.2928	564.92	19.74	176161	19.86	95218	19.86	101341	19.86	37235	19.86	129273	19.86	67873
11.312	727.71	11.312	422.85	11.312	531.67	19.76	179950	19.88	106071	19.88	84372	19.88	36954	19.88	147464	19.88	59369
11.3312	691.1	11.3312	402.91	11.3312	512.29	19.78	175345	19.9	120879	19.9	67490	19.9	36675	19.9	161468	19.9	53396
11.3504	631.93	11.3504	368.94	11.3504	473.86	19.8	162983	19.92	140382	19.92	53706	19.92	36224	19.92	169519	19.92	49613
11.3696	604.35	11.3696	349.89	11.3696	453.93	19.82	145455	19.94	162637	19.94	44818	19.94	36166	19.94	164472	19.94	46805
11.3888	579.49	11.3888	333.81	11.3888	434.68	19.84	125562	19.96	179474	19.96	40766	19.96	36180	19.96	150420	19.96	45057
11.408	562.39	11.408	320.34	11.408	419.11	19.86	106231	19.98	184179	19.98	39284	19.98	36225	19.98	129640	19.98	43968
11.4272	555.14	11.4272	315.59	11.4272	412.07	19.88	89491	20	175147	20	38790	20	35946	20	107957	20	43234
11.4464	545.58	11.4464	308.16	11.4464	402.17	19.9	76443	20.02	155234	20.02	38323	20.02	35819	20.02	87339	20.02	42524
11.4656	546.75	11.4656	308.86	11.4656	401.16	19.92	66912	20.04	131147	20.04	38083	20.04	35793	20.04	71367	20.04	42027
11.4848	538.95	11.4848	303.94	11.4848	393.12	19.94	60178	20.06	107713	20.06	37874	20.06	35817	20.06	60288	20.06	41520
11.504	542.93	11.504	305.84	11.504	393.36	19.96	55524	20.08	88280	20.08	37705	20.08	35687	20.08	52735	20.08	40887
11.5232	534.04	11.5232	300.57	11.5232	384.7	19.98	52403	20.1	74933	20.1	37670	20.1	35486	20.1	48579	20.1	40677
11.5424	542.27	11.5424	305.45	11.5424	388.58	20	50157	20.12	66301	20.12	37955	20.12	35344	20.12	46157	20.12	40258
11.5616	532.83	11.5616	299.89	11.5616	379.88	20.02	48532	20.14	60552	20.14	37828	20.14	35165	20.14	44531	20.14	39923
11.5808	541.23	11.5808	304.24	11.5808	384	20.04	47828	20.16	56703	20.16	37558	20.16	35093	20.16	44276	20.16	39684
11.6	531.4	11.6	299.8	11.6	376.72	20.06	47011	20.18	53977	20.18	37331	20.18	35017	20.18	43529	20.18	39268
11.6192	540.25	11.6192	304.26	11.6192	381.4	20.08	46244	20.2	52354	20.2	37002	20.2	35117	20.2	42903	20.2	38850
11.6384	531.46	11.6384	299.99	11.6384	375.19	20.1	45772	20.22	51089	20.22	36762	20.22	35024	20.22	42547	20.22	38697
11.6576	541.66	11.6576	304.95	11.6576	381.26	20.12	45278	20.24	50334	20.24	36164	20.24	34826	20.24	42122	20.24	38527
11.6768	533.6	11.6768	301.41	11.6768	376	20.14	44785	20.26	49651	20.26	35989	20.26	34798	20.26	42096	20.26	38254
11.696	544.52	11.696	306.63	11.696	382.45	20.16	44179	20.28	48884	20.28	35996	20.28	34951	20.28	41677	20.28	38172
11.7152	536.97	11.7152	303.39	11.7152	377.75	20.18	43613	20.3	48519	20.3	36045	20.3	34961	20.3	41363	20.3	37909
11.7344	550.44	11.7344	309.33	11.7344	386.03	20.2	43151	20.32	48283	20.32	35827	20.32	34723	20.32	41197	20.32	37780
11.7536	540.92	11.7536	305.22	11.7536	379.94	20.22	42821	20.34	48078	20.34	35430	20.34	34488	20.34	40789	20.34	37895
11.7728	549.65	11.7728	308.96	11.7728	385.48	20.24	42747	20.36	47658	20.36	35482	20.36	34576	20.36	40432	20.36	37759
11.792	545.88	11.792	307.5	11.792	383.13	20.26	42409	20.38	47289	20.38	35411	20.38	34659	20.38	40616	20.38	37562
11.8112	546.47	11.8112	306.3	11.8112	383.1	20.28	42293	20.4	46986	20.4	35386	20.4	34437	20.4	40180	20.4	37536
11.8304	548.46	11.8304	307.79	11.8304	384.12	20.3	42198	20.42	46622	20.42	35332	20.42	34367	20.42	39938	20.42	37383
11.8496	544.48	11.8496	304.5	11.8496	380.94	20.32	41877	20.44	46202	20.44	35280	20.44	34595	20.44	39672	20.44	37473
11.8688	551.65	11.8688	307.91	11.8688	384.36	20.34	41682	20.46	46081	20.46	35202	20.46	34550	20.46	39862	20.46	37249
11.888	548.84	11.888	304.76	11.888	381.17	20.36	41766	20.48	45989	20.48	35209	20.48	34515	20.48	39986	20.48	37091
11.9072	563.56	11.9072	311.31	11.9072	387.64	20.38	41534	20.5	45834	20.5	35146	20.5	34380	20.5	39578	20.5	37103
11.9264	567.17	11.9264	310.62	11.9264	385.59	20.4	41195	20.52	45670	20.52	35101	20.52	34089	20.52	39944	20.52	37142
11.9456	593.18	11.9456	321.09	11.9456	393.88	20.42	41379	20.54	45562	20.54	35135	20.54	34124	20.54	40042	20.54	37181
11.9648	611.98	11.9648	327.9	11.9648	394.17	20.44	41306	20.56	45565	20.56	35116	20.56	34204	20.56	39936	20.56	37205
11.984	661.8	11.984	351.97	11.984	406.23	20.46	41116	20.58	45382	20.58	34919	20.58	34081	20.58	39727	20.58	36964
12.0032	703.71	12.0032	376.32	12.0032	409.01	20.48	40883	20.6	45051	20.6	34908	20.6	34124	20.6	39712	20.6	36933
12.0224	790.76	12.0224	429.58	12.0224	429.75	20.5	40919	20.62	45152	20.62	34890	20.62	34045	20.62	39967	20.62	37009
12.0416	858.11	12.0416	484.04	12.0416	441.95	20.52	40916	20.64	45026	20.64	34856	20.64	33925	20.64	40302	20.64	37139
12.0608	976.45	12.0608	575.81	12.0608	483.34	20.54	40560	20.66	45112	20.66	34791	20.66	33989	20.66	40632	20.66	37046
12.08	1065.29	12.08	651.47	12.08	522.28	20.56	40773	20.68	45042	20.68	34819	20.68	33977	20.68	41041	20.68	37149
12.0992	1229.76	12.0992	753.83	12.0992	614.99	20.58	40588	20.7	44845	20.7	34973	20.7	33901	20.7	41160	20.7	37200
12.1184	1367.81	12.1184	814.02	12.1184	721.7	20.6	40233	20.72	44962	20.72	35145	20.72	33916	20.72	41344	20.72	37286
12.1376	1603.14	12.1376	882.46	12.1376	916.53	20.62	40164	20.74	44899	20.74	34933	20.74	33778	20.74	41766	20.74	37358
12.1568	1779.6	12.1568	889.64	12.1568	1133.29	20.64	40196	20.76	44918	20.76	34634	20.76	33701	20.76	41922	20.76	37296
12.176	1991.53	12.176	891.47	12.176	1441.36	20.66	40422	20.78	45034	20.78	34563	20.78	33584	20.78	41998	20.78	37285
12.1952	2098.81	12.1952	853.81	12.1952	1766.18	20.68	40152	20.8	44804	20.8	34430	20.8	33488	20.8	42428	20.8	37236
12.2144	2109.08	12.2144	793.5	12.2144	2093.73	20.7	39750	20.82	44407	20.82	34264	20.82	33581	20.82	42393	20.82	37024
12.2336	2003.03	12.2336	718.51	12.2336	2404.3	20.72	39815	20.84	44303	20.84	34247	20.84	33520	20.84	42002	20.84	36729
12.2528	1776.43	12.2528	624.35	12.2528	2607.25	20.74	39757	20.86	44150	20.86	34293	20.86	33348	20.86	41591	20.86	36583
12.272	1521.18	12.272	547.27	12.272	2739.68	20.76	39966	20.88	43991	20.88	34483	20.88	33264	20.88	41133	20.88	36430
12.2912	1232.52	12.2912	465.17	12.2912	2668.34	20.78	39922	20.9	44120	20.9	34123	20.9	33335	20.9	40392	20.9	36324
12.3104	1024.03	12.3104	416.57	12.3104	2519.33	20.8	39859	20.92	44226	20.92	33831	20.92	33292	20.92	39968	20.92	36136
12.3296	838.31	12.3296	369.59	12.3296	2174.51	20.82	39799	20.94	44000	20.94	33806	20.94	33483	20.94	39398	20.94	35950
12.3488	740.3	12.3488	352.24	12.3488	1838.61	20.84	39866	20.96	43862	20.96	33826	20.96	33689	20.96	39131	20.96	35960
12.368	659.53	12.368	335.45	12.368	1446.9	20.86	39929	20.98	43623	20.98	33919	20.98	33435	20.98	38913	20.98	35916
12.3872	630.89	12.3872	336.35	12.3872	1157.88	20.88	39967	21	43689	21	33754	21	33273	21	38364	21	35990
12.4064	599.44	12.4064	331.71	12.4064	896.65	20.9	39940	21.02	43571	21.02	34029	21.02	33104	21.02	38324	21.02	35906
12.4256	603.89	12.4256	339.67	12.4256	743.34	20.92	40053	21.04	43566	21.04	33924	21.04	32910	21.04	38054	21.04	35822
12.4448	597.04	12.4448	339.94	12.4448	622.11	20.94	40147	21.06	43525	21.06	33539	21.06	33013	21.06	38024	21.06	35797
12.464	627.17	12.464	354.99	12.464	572.18	20.96	39999	21.08	43475	21.08	33533	21.08	33151	21.08	38421	21.08	35943
12.4832	640.6	12.4832	361.03	12.4832	529.69	20.98	39860	21.1	43277	21.1	33708	21.1	33019	21.1	38019	21.1	35943
12.5024	687.4	12.5024	383.8	12.5024	527.48	21	39753	21.12	43446	21.12	33655	21.12	33003	21.12	38016	21.12	35635
12.5216	699.69	12.5216	389.79	12.5216	511.51	21.02	39865	21.14	43605	21.14	33388	21.14	33027	21.14	37913	21.14	35352
12.5408	727.3	12.5408	404.24	12.5408	515.34	21.04	39957	21.16	43496	21.16	33505	21.16	32975	21.16	37917	21.16	35425
12.56	724.03	12.56	402.65	12.56	506.67	21.06	39913	21.18	43701	21.18	33564	21.18	32872	21.18	37485	21.18	35519
12.5792	702.33	12.5792	393.28	12.5792	491.08	21.08	39726	21.2	43529	21.2	33375	21.2	32854	21.2	37995	21.2	35221
12.5984	671.28	12.5984	379.4	12.5984	471.13	21.1	39621	21.22	43250	21.22	33052	21.22	32848	21.22	37628	21.22	35229
12.6176	627.35	12.6176	355.76	12.6176	442.39	21.12	39378	21.24	43408	21.24	33032	21.24	33028	21.24	37515	21.24	35294
12.6368	596.43	12.6368	338.51	12.6368	420.89	21.14	38981	21.26	43464	21.26	33291	21.26	32922	21.26	37361	21.26	35241
12.656	560.38	12.656	316.75	12.656	394.81	21.16	38878	21.28	43355	21.28	33133	21.28	32752	21.28	37236	21.28	35121
12.6752	545.25	12.6752	306.67	12.6752	382.12	21.18	38756	21.3	43484	21.3	33216	21.3	32624	21.3	37180	21.3	34986
12.6944	523.98	12.6944	293.97	12.6944	365.56	21.2	38747	21.32	43614	21.32	33363	21.32	32431	21.32	37434	21.32	34964
12.7136	521.49	12.7136	290.77	12.7136	360.91	21.22	38755	21.34	43653	21.34	33200	21.34	32474	21.34	37166	21.34	34905
12.7328	508.49	12.7328	284.24	12.7328	350.92	21.24	38716	21.36	43468	21.36	33162	21.36	32510	21.36	37009	21.36	34884
12.752	512.12	12.752	285.52	12.752	351.56	21.26	38525	21.38	43305	21.38	33198	21.38	32533	21.38	37012	21.38	34710
12.7712	500.7	12.7712	279.5	12.7712	342.9	21.28	38421	21.4	43457	21.4	33037	21.4	32286	21.4	36819	21.4	34658
12.7904	507.53	12.7904	282.28	12.7904	345.87	21.3	38491	21.42	43559	21.42	32830	21.42	32221	21.42	37317	21.42	34775
12.8096	496.77	12.8096	277.02	12.8096	338.15	21.32	38398	21.44	43539	21.44	32824	21.44	32453	21.44	37027	21.44	34759
12.8288	505.81	12.8288	281.41	12.8288	343.54	21.34	38192	21.46	43339	21.46	32840	21.46	32353	21.46	36794	21.46	34806
12.848	494.6	12.848	275.45	12.848	335.4	21.36	38393	21.48	43075	21.48	32723	21.48	32394	21.48	36946	21.48	34589
12.8672	501.88	12.8672	278.87	12.8672	339.42	21.38	38455	21.5	42930	21.5	32676	21.5	32528	21.5	36824	21.5	34642
12.8864	495.17	12.8864	275.26	12.8864	334.41	21.4	38161	21.52	42859	21.52	32692	21.52	32300	21.52	36823	21.52	34848
12.9056	496.45	12.9056	276.27	12.9056	335.29	21.42	38153	21.54	42762	21.54	32587	21.54	32185	21.54	36706	21.54	34675
12.9248	496.94	12.9248	276.6	12.9248	334.76	21.44	38267	21.56	42768	21.56	32556	21.56	32271	21.56	36613	21.56	34620
12.944	493.39	12.944	274.4	12.944	331.87	21.46	38281	21.58	42869	21.58	32606	21.58	32171	21.58	36596	21.58	34610
12.9632	497.54	12.9632	277.05	12.9632	334.06	21.48	38076	21.6	42762	21.6	32611	21.6	31963	21.6	36618	21.6	34606
12.9824	491.73	12.9824	274.52	12.9824	330.25	21.5	38029	21.62	42643	21.62	32493	21.62	31917	21.62	36802	21.62	34522
13.0016	496.88	13.0016	277.68	13.0016	332.79	21.52	38023	21.64	42798	21.64	32369	21.64	31966	21.64	36478	21.64	34378
13.0208	491.52	13.0208	275.63	13.0208	329.34	21.54	37894	21.66	42962	21.66	32366	21.66	31821	21.66	36574	21.66	34157
13.04	497.48	13.04	279.42	13.04	332.44	21.56	37923	21.68	42979	21.68	32232	21.68	31660	21.68	36322	21.68	34283
13.0592	490.96	13.0592	278.87	13.0592	328.85	21.58	37850	21.7	42788	21.7	32153	21.7	31657	21.7	36573	21.7	34427
13.0784	499.14	13.0784	284.09	13.0784	333.6	21.6	37817	21.72	42678	21.72	32191	21.72	31845	21.72	36687	21.72	34434
13.0976	491.13	13.0976	282.15	13.0976	328.61	21.62	37666	21.74	42746	21.74	32270	21.74	31907	21.74	36277	21.74	34307
13.1168	500.91	13.1168	289.88	13.1168	335.73	21.64	37613	21.76	42661	21.76	32172	21.76	31695	21.76	36287	21.76	33909
13.136	492.06	13.136	287	13.136	330.72	21.66	37728	21.78	42629	21.78	31941	21.78	31640	21.78	35863	21.78	33839
13.1552	504.68	13.1552	294.75	13.1552	339.96	21.68	37711	21.8	42629	21.8	31798	21.8	31685	21.8	36074	21.8	33946
13.1744	495.79	13.1744	289.28	13.1744	335.37	21.7	37604	21.82	42572	21.82	31937	21.82	31575	21.82	36317	21.82	33993
13.1936	506.08	13.1936	293.99	13.1936	344.02	21.72	37456	21.84	42325	21.84	31867	21.84	31541	21.84	35886	21.84	34190
13.2128	502.27	13.2128	289.49	13.2128	343.34	21.74	37404	21.86	42145	21.86	31938	21.86	31468	21.86	35972	21.86	34116
13.232	507.89	13.232	290.17	13.232	349.74	21.76	37327	21.88	42131	21.88	32077	21.88	31420	21.88	35900	21.88	34008
13.2512	510.89	13.2512	288.49	13.2512	354.13	21.78	37225	21.9	42092	21.9	31921	21.9	31433	21.9	35677	21.9	33995
13.2704	510.21	13.2704	284.81	13.2704	355.66	21.8	37208	21.92	41858	21.92	31874	21.92	31222	21.92	35478	21.92	33965
13.2896	517.02	13.2896	285.45	13.2896	361.85	21.82	37342	21.94	41942	21.94	31913	21.94	31259	21.94	35784	21.94	33886
13.3088	515.53	13.3088	283.45	13.3088	361.59	21.84	37338	21.96	42207	21.96	31780	21.96	31289	21.96	35541	21.96	33778
13.328	526.05	13.328	287.12	13.328	366.69	21.86	37147	21.98	42216	21.98	31761	21.98	31151	21.98	35470	21.98	33675
13.3472	528.33	13.3472	289.01	13.3472	363.52	21.88	37103	22	42047	22	31708	22	31207	22	35646	22	33673
13.3664	552.64	13.3664	301.99	13.3664	367.71	21.9	37292	22.02	41912	22.02	31624	22.02	31227	22.02	35445	22.02	33639
13.3856	575.05	13.3856	314.82	13.3856	363.13	21.92	37317	22.04	41914	22.04	31705	22.04	31130	22.04	36027	22.04	33614
13.4048	640.69	13.4048	344.52	13.4048	369.19	21.94	36931	22.06	41863	22.06	31870	22.06	31121	22.06	35670	22.06	33768
13.424	718.38	13.424	371.88	13.424	365.82	21.96	36810	22.08	41816	22.08	31888	22.08	31051	22.08	35707	22.08	33793
13.4432	865.72	13.4432	421.05	13.4432	380.59	21.98	37097	22.1	42036	22.1	31785	22.1	30998	22.1	35479	22.1	33638
13.4624	1018.69	13.4624	457.19	13.4624	389.35	22	37130	22.12	41891	22.12	31751	22.12	31119	22.12	35364	22.12	33451
13.4816	1239.08	13.4816	511.45	13.4816	425.16	22.02	37049	22.14	41645	22.14	31739	22.14	31200	22.14	35597	22.14	33453
13.5008	1404.66	13.5008	543.89	13.5008	465.15	22.04	37123	22.16	41699	22.16	31722	22.16	31090	22.16	35600	22.16	33719
13.52	1606.55	13.52	595.91	13.52	549.92	22.06	37002	22.18	41571	22.18	31813	22.18	31082	22.18	35331	22.18	33743
13.5392	1726.55	13.5392	639.76	13.5392	663.8	22.08	36970	22.2	41727	22.2	32043	22.2	31355	22.2	35393	22.2	33739
13.5584	1802.27	13.5584	687.33	13.5584	812	22.1	36979	22.22	41937	22.22	32240	22.22	31622	22.22	35408	22.22	33883
13.5776	1798.23	13.5776	743.21	13.5776	1006.08	22.12	37016	22.24	41807	22.24	32301	22.24	31748	22.24	35272	22.24	34025
13.5968	1690.18	13.5968	780.93	13.5968	1197.23	22.14	37201	22.26	41734	22.26	32469	22.26	31668	22.26	35305	22.26	34052
13.616	1532.4	13.616	810.8	13.616	1405.99	22.16	37258	22.28	41770	22.28	32595	22.28	31643	22.28	35120	22.28	34048
13.6352	1302.16	13.6352	788.93	13.6352	1555.16	22.18	37161	22.3	41726	22.3	32708	22.3	31647	22.3	35140	22.3	34275
13.6544	1103.46	13.6544	752.42	13.6544	1740.88	22.2	37032	22.32	41820	22.32	32836	22.32	31592	22.32	35324	22.32	34357
13.6736	903.59	13.6736	669.05	13.6736	1862.11	22.22	37119	22.34	41801	22.34	32939	22.34	31554	22.34	34865	22.34	34097
13.6928	781.28	13.6928	591.63	13.6928	2018.67	22.24	37320	22.36	41866	22.36	33422	22.36	31405	22.36	35177	22.36	33998
13.712	677.98	13.712	498.83	13.712	2035.99	22.26	37386	22.38	42105	22.38	34065	22.38	31371	22.38	35258	22.38	34127
13.7312	627.61	13.7312	432.4	13.7312	2020.78	22.28	37537	22.4	41953	22.4	34586	22.4	31389	22.4	35237	22.4	34017
13.7504	574.22	13.7504	369.84	13.7504	1792.82	22.3	37805	22.42	41932	22.42	35064	22.42	31258	22.42	35072	22.42	33865
13.7696	555.11	13.7696	336.62	13.7696	1547.27	22.32	37836	22.44	42154	22.44	35036	22.44	31269	22.44	35211	22.44	33966
13.7888	522.88	13.7888	305.28	13.7888	1214.68	22.34	37774	22.46	42246	22.46	34404	22.46	31374	22.46	35281	22.46	34250
13.808	516.45	13.808	293.86	13.808	948.97	22.36	38228	22.48	42412	22.48	33684	22.48	31472	22.48	34918	22.48	34257
13.8272	495.93	13.8272	278.76	13.8272	712.77	22.38	38682	22.5	42655	22.5	33070	22.5	31636	22.5	35180	22.5	34273
13.8464	492.69	13.8464	274.07	13.8464	559.13	22.4	38889	22.52	42757	22.52	32280	22.52	31597	22.52	35045	22.52	34541
13.8656	487.89	13.8656	270.19	13.8656	464.5	22.42	39536	22.54	42813	22.54	31679	22.54	31497	22.54	35417	22.54	34601
13.8848	483.78	13.8848	266.97	13.8848	403.72	22.44	40176	22.56	42909	22.56	31459	22.56	31598	22.56	35589	22.56	34828
13.904	488.52	13.904	269.27	13.904	373.66	22.46	40649	22.58	42771	22.58	31388	22.58	31811	22.58	35259	22.58	35115
13.9232	485.85	13.9232	267.44	13.9232	350.86	22.48	41182	22.6	42598	22.6	31271	22.6	32153	22.6	35191	22.6	35402
13.9424	497.4	13.9424	272.86	13.9424	345.01	22.5	41590	22.62	42488	22.62	31041	22.62	32378	22.62	35581	22.62	35916
13.9616	498.41	13.9616	272.44	13.9616	334.87	22.52	41823	22.64	42275	22.64	31093	22.64	32496	22.64	35851	22.64	36453
13.9808	517.19	13.9808	282.03	13.9808	339.32	22.54	41815	22.66	42135	22.66	31148	22.66	32642	22.66	35894	22.66	36852
14	520.8	14	284.04	14	336.77	22.56	41646	22.68	42258	22.68	31043	22.68	32806	22.68	35556	22.68	37451
14.0192	540.22	14.0192	294.05	14.0192	346.48	22.58	41533	22.7	42417	22.7	30965	22.7	33086	22.7	35782	22.7	38119
14.0384	535.59	14.0384	292.04	14.0384	343.48	22.6	41484	22.72	42561	22.72	30843	22.72	33491	22.72	35853	22.72	38772
14.0576	545.84	14.0576	297.91	14.0576	351.49	22.62	41583	22.74	42849	22.74	30904	22.74	34425	22.74	35908	22.74	39873
14.0768	529.82	14.0768	289.08	14.0768	341.99	22.64	42208	22.76	42919	22.76	31340	22.76	35588	22.76	35955	22.76	41073
14.096	531.85	14.096	290.61	14.096	344.54	22.66	43262	22.78	42963	22.78	31614	22.78	36617	22.78	36024	22.78	42685
14.1152	512.2	14.1152	278.56	14.1152	329.65	22.68	44428	22.8	43033	22.8	31767	22.8	38259	22.8	35940	22.8	44687
14.1344	508.82	14.1344	274.63	14.1344	324.85	22.7	45886	22.82	43164	22.82	31867	22.82	40560	22.82	35959	22.82	47015
14.1536	504.65	14.1536	270.22	14.1536	318.62	22.72	47566	22.84	43164	22.84	31850	22.84	43560	22.84	35848	22.84	50192
14.1728	500.29	14.1728	266.96	14.1728	313.34	22.74	49259	22.86	43021	22.86	32023	22.86	48057	22.86	36010	22.86	54292
14.192	504.28	14.192	268.51	14.192	313.3	22.76	51114	22.88	43096	22.88	32145	22.88	54108	22.88	36430	22.88	59280
14.2112	499.08	14.2112	266.05	14.2112	308.87	22.78	52747	22.9	43318	22.9	32339	22.9	62235	22.9	36544	22.9	65525
14.2304	506.95	14.2304	271.27	14.2304	313.5	22.8	53899	22.92	43530	22.92	32834	22.92	73762	22.92	37129	22.92	73458
14.2496	499.55	14.2496	267.67	14.2496	308.9	22.82	55137	22.94	43678	22.94	33312	22.94	89316	22.94	37453	22.94	82727
14.2688	507.1	14.2688	271.77	14.2688	313.84	22.84	56732	22.96	43991	22.96	33910	22.96	109008	22.96	38593	22.96	93335
14.288	495.95	14.288	266.7	14.288	308.57	22.86	58592	22.98	44308	22.98	35130	22.98	131009	22.98	39952	22.98	105200
14.3072	501.12	14.3072	270.27	14.3072	313.79	22.88	61206	23	44580	23	36754	23	149870	23	41880	23	116696
14.3264	485.36	14.3264	261.98	14.3264	305.87	22.9	64724	23.02	44842	23.02	38707	23.02	156220	23.02	44596	23.02	125651
14.3456	489.91	14.3456	264.53	14.3456	311.39	22.92	68840	23.04	45411	23.04	41682	23.04	145966	23.04	47225	23.04	129516
14.3648	476.44	14.3648	257.3	14.3648	305.19	22.94	72791	23.06	46263	23.06	45890	23.06	124976	23.06	51874	23.06	126543
14.384	479.91	14.384	258.93	14.384	309.78	22.96	75703	23.08	47189	23.08	51576	23.08	101417	23.08	56507	23.08	117666
14.4032	473.01	14.4032	254.67	14.4032	306.55	22.98	76877	23.1	48749	23.1	59745	23.1	79506	23.1	62229	23.1	105062
14.4224	471.94	14.4224	253.76	14.4224	306.29	23	75700	23.12	50957	23.12	71945	23.12	60518	23.12	67388	23.12	91161
14.4416	471.8	14.4416	253.23	14.4416	305.23	23.02	72613	23.14	53564	23.14	90190	23.14	47233	23.14	71831	23.14	77378
14.4608	466.78	14.4608	250.83	14.4608	300.58	23.04	67710	23.16	56967	23.16	114188	23.16	39974	23.16	74144	23.16	65344
14.48	469.92	14.48	253.39	14.48	301.59	23.06	61650	23.18	61893	23.18	136575	23.18	36300	23.18	73322	23.18	56262
14.4992	462.75	14.4992	249.51	14.4992	295.09	23.08	55810	23.2	68766	23.2	144737	23.2	34413	23.2	69433	23.2	49622
14.5184	466.79	14.5184	252.03	14.5184	296.24	23.1	50700	23.22	77825	23.22	133212	23.22	33418	23.22	63791	23.22	45196
14.5376	459.32	14.5376	247.98	14.5376	289.99	23.12	46445	23.24	89847	23.24	111125	23.24	32726	23.24	57717	23.24	42132
14.5568	465.43	14.5568	251.69	14.5568	293.09	23.14	43362	23.26	105385	23.26	88855	23.26	32315	23.26	52157	23.26	39805
14.576	456.46	14.576	247.05	14.576	287.23	23.16	41236	23.28	123988	23.28	68079	23.28	31735	23.28	46816	23.28	38181
14.5952	465.17	14.5952	251.45	14.5952	291.98	23.18	39796	23.3	141660	23.3	50279	23.3	31299	23.3	42703	23.3	37026
14.6144	455.63	14.6144	246.14	14.6144	285.68	23.2	38887	23.32	151982	23.32	38848	23.32	31323	23.32	39762	23.32	36357
14.6336	464.56	14.6336	250.76	14.6336	290.85	23.22	38265	23.34	150408	23.34	33956	23.34	31279	23.34	38183	23.34	35930
14.6528	454.59	14.6528	244.99	14.6528	284.29	23.24	37960	23.36	137364	23.36	32270	23.36	30934	23.36	36840	23.36	35487
14.672	459.34	14.672	247.56	14.672	286.95	23.26	37696	23.38	118587	23.38	31410	23.38	30576	23.38	36568	23.38	35061
14.6912	459.11	14.6912	247.31	14.6912	286.79	23.28	37514	23.4	99567	23.4	30946	23.4	30504	23.4	35825	23.4	34768
14.7104	456.4	14.7104	245.73	14.7104	284.93	23.3	37549	23.42	81895	23.42	30596	23.42	30495	23.42	35622	23.42	34697
14.7296	459.68	14.7296	247.43	14.7296	287.13	23.32	37458	23.44	67161	23.44	30438	23.44	30191	23.44	35503	23.44	34807
14.7488	453.89	14.7488	244	14.7488	283.2	23.34	37220	23.46	57153	23.46	30216	23.46	30026	23.46	35095	23.46	34778
14.768	460.69	14.768	247.61	14.768	287.62	23.36	37173	23.48	51183	23.48	30157	23.48	29923	23.48	34900	23.48	34653
14.7872	453.31	14.7872	243.83	14.7872	282.84	23.38	36982	23.5	47883	23.5	30295	23.5	29790	23.5	34648	23.5	34671
14.8064	460.66	14.8064	247.64	14.8064	287.24	23.4	36787	23.52	45967	23.52	30349	23.52	29871	23.52	34511	23.52	34799
14.8256	452	14.8256	242.65	14.8256	281.72	23.42	36538	23.54	44792	23.54	30245	23.54	29945	23.54	34248	23.54	34714
14.8448	460.31	14.8448	247.27	14.8448	286.9	23.44	36344	23.56	43897	23.56	30044	23.56	29993	23.56	34045	23.56	34614
14.864	451.95	14.864	242.57	14.864	281.6	23.46	36156	23.58	43347	23.58	29949	23.58	30027	23.58	34214	23.58	34686
14.8832	460.26	14.8832	247.11	14.8832	286.84	23.48	35815	23.6	43165	23.6	29839	23.6	30231	23.6	33631	23.6	34716
14.9024	451.36	14.9024	242.29	14.9024	281.34	23.5	35651	23.62	42841	23.62	29702	23.62	30412	23.62	33754	23.62	34560
14.9216	455.66	14.9216	243.99	14.9216	283.5	23.52	35486	23.64	42371	23.64	29558	23.64	30530	23.64	33515	23.64	34273
14.9408	454.11	14.9408	243.02	14.9408	282.66	23.54	35386	23.66	42228	23.66	29753	23.66	30796	23.66	33337	23.66	34101
14.96	453.83	14.96	243.15	14.96	282.55	23.56	35212	23.68	42233	23.68	29967	23.68	30981	23.68	33047	23.68	33954
14.9792	456.22	14.9792	244.56	14.9792	284.1	23.58	35021	23.7	41918	23.7	30001	23.7	31315	23.7	32691	23.7	33802
14.9984	451.89	14.9984	241.29	14.9984	281.03	23.6	34969	23.72	41494	23.72	30245	23.72	31681	23.72	32924	23.72	33449
15.0176	457	15.0176	244.39	15.0176	284.2	23.62	34930	23.74	41186	23.74	30493	23.74	32199	23.74	32871	23.74	32911
15.0368	450.69	15.0368	240.77	15.0368	280.16	23.64	34770	23.76	40913	23.76	30754	23.76	32815	23.76	32984	23.76	32661
15.056	458.71	15.056	245.35	15.056	285.47	23.66	34866	23.78	40845	23.78	30841	23.78	33177	23.78	32586	23.78	32437
15.0752	450.58	15.0752	240.56	15.0752	279.76	23.68	34884	23.8	40656	23.8	30698	23.8	33519	23.8	32602	23.8	32219
15.0944	458.64	15.0944	244.96	15.0944	284.67	23.7	34924	23.82	40432	23.82	30873	23.82	33997	23.82	32858	23.82	32133
15.1136	449.71	15.1136	240.19	15.1136	279.08	23.72	35118	23.84	40427	23.84	31002	23.84	33941	23.84	32419	23.84	31883
15.1328	459.44	15.1328	245.63	15.1328	285.58	23.74	35007	23.86	40377	23.86	31113	23.86	33393	23.86	32390	23.86	31754
15.152	452.28	15.152	242.2	15.152	280.67	23.76	35032	23.88	40460	23.88	31622	23.88	32615	23.88	32731	23.88	31680
15.1712	458.32	15.1712	245.13	15.1712	284.12	23.78	35114	23.9	40606	23.9	32423	23.9	31629	23.9	32721	23.9	31446
15.1904	457.52	15.1904	245.13	15.1904	282.89	23.8	35113	23.92	40572	23.92	33406	23.92	30796	23.92	32386	23.92	31292
15.2096	459.85	15.2096	247	15.2096	283.78	23.82	35346	23.94	40604	23.94	33972	23.94	30100	23.94	32343	23.94	31188
15.2288	468.03	15.2288	253.02	15.2288	288.5	23.84	35345	23.96	40742	23.96	34017	23.96	29687	23.96	32309	23.96	31365
15.248	467.71	15.248	253.42	15.248	287.19	23.86	35494	23.98	40767	23.98	33494	23.98	29308	23.98	32628	23.98	31492
15.2672	479.75	15.2672	261.07	15.2672	293.96	23.88	35581	24	40565	24	32281	24	29128	24	32546	24	31391
15.2864	479.96	15.2864	261.79	15.2864	293.71	23.9	35267	24.02	40459	24.02	31036	24.02	29221	24.02	32548	24.02	31284
15.3056	493.48	15.3056	269.91	15.3056	302	23.92	35161	24.04	40157	24.04	29997	24.04	29338	24.04	32550	24.04	31266
15.3248	491.83	15.3248	267.26	15.3248	300.33	23.94	35193	24.06	39841	24.06	29128	24.06	29448	24.06	32198	24.06	31282
15.344	506.25	15.344	273.37	15.344	309.14	23.96	35247	24.08	39676	24.08	28484	24.08	29481	24.08	32316	24.08	31053
15.3632	501.89	15.3632	267.47	15.3632	306.22	23.98	35104	24.1	39597	24.1	28187	24.1	29530	24.1	32391	24.1	30878
15.3824	514.28	15.3824	270.78	15.3824	314.78	24	35184	24.12	39491	24.12	28214	24.12	29559	24.12	32609	24.12	30975
15.4016	509.4	15.4016	264.82	15.4016	314.38	24.02	35503	24.14	39264	24.14	27962	24.14	29436	24.14	32613	24.14	31081
15.4208	517.85	15.4208	265.13	15.4208	323.5	24.04	35750	24.16	39265	24.16	27667	24.16	29149	24.16	32531	24.16	31036
15.44	517.43	15.44	263.04	15.44	330.17	24.06	36218	24.18	38925	24.18	27767	24.18	28900	24.18	32899	24.18	30868
15.4592	515.23	15.4592	260.29	15.4592	337.62	24.08	36874	24.2	38663	24.2	27933	24.2	28639	24.2	33060	24.2	30645
15.4784	515.61	15.4784	259.96	15.4784	348.83	24.1	37403	24.22	38843	24.22	27813	24.22	28351	24.22	33473	24.22	30589
15.4976	504.06	15.4976	253.98	15.4976	352.16	24.12	37855	24.24	38956	24.24	27815	24.24	28152	24.24	33526	24.24	30623
15.5168	502.57	15.5168	254.49	15.5168	362.14	24.14	38172	24.26	38993	24.26	27839	24.26	27953	24.26	33878	24.26	30435
15.536	487.02	15.536	246.91	15.536	357.07	24.16	38357	24.28	39016	24.28	27966	24.28	28045	24.28	34213	24.28	30247
15.5552	488.39	15.5552	248.72	15.5552	360.78	24.18	38878	24.3	38980	24.3	27965	24.3	27984	24.3	34318	24.3	30246
15.5744	476.69	15.5744	242.8	15.5744	347.75	24.2	38975	24.32	38881	24.32	28013	24.32	27846	24.32	34281	24.32	30213
15.5936	485.3	15.5936	246.21	15.5936	344.42	24.22	38539	24.34	38703	24.34	27941	24.34	27803	24.34	34507	24.34	30142
15.6128	483.03	15.6128	243.29	15.6128	329.19	24.24	37747	24.36	38814	24.36	27705	24.36	27858	24.36	34615	24.36	30190
15.632	497.87	15.632	248.58	15.632	323.65	24.26	36875	24.38	38979	24.38	27574	24.38	27765	24.38	34473	24.38	30119
15.6512	499.36	15.6512	248.77	15.6512	309.79	24.28	35847	24.4	39098	24.4	27496	24.4	27429	24.4	34048	24.4	30216
15.6704	510.57	15.6704	255.8	15.6704	305.01	24.3	35043	24.42	39088	24.42	27260	24.42	27532	24.42	33836	24.42	30151
15.6896	517.15	15.6896	265.13	15.6896	302.55	24.32	34529	24.44	39270	24.44	27145	24.44	27490	24.44	33058	24.44	29852
15.7088	510.98	15.7088	270.46	15.7088	298.54	24.34	33888	24.46	39524	24.46	27047	24.46	27483	24.46	32608	24.46	29798
15.728	509.98	15.728	281.98	15.728	304.11	24.36	33619	24.48	39247	24.48	27086	24.48	27517	24.48	32297	24.48	29630
15.7472	494.06	15.7472	283.41	15.7472	306.53	24.38	33614	24.5	38830	24.5	27057	24.5	27431	24.5	31979	24.5	29781
15.7664	489.99	15.7664	290.68	15.7664	322.93	24.4	33498	24.52	38813	24.52	27045	24.52	27291	24.52	32102	24.52	29684
15.7856	472.75	15.7856	282.21	15.7856	334.27	24.42	33360	24.54	38544	24.54	26950	24.54	27317	24.54	31608	24.54	29468
15.8048	471.5	15.8048	280.94	15.8048	359.57	24.44	33164	24.56	38181	24.56	26816	24.56	27523	24.56	31871	24.56	29420
15.824	458.9	15.824	268.84	15.824	374.99	24.46	33182	24.58	37868	24.58	26749	24.58	27503	24.58	31745	24.58	29426
15.8432	462.28	15.8432	264.2	15.8432	397.63	24.48	33132	24.6	37884	24.6	26767	24.6	27337	24.6	31824	24.6	29307
15.8624	453.26	15.8624	253.72	15.8624	398.83	24.5	33195	24.62	37899	24.62	27076	24.62	27221	24.62	31655	24.62	29295
15.8816	456.14	15.8816	250.59	15.8816	397.78	24.52	33403	24.64	37748	24.64	27124	24.64	27315	24.64	31799	24.64	29253
15.9008	453.42	15.9008	247.29	15.9008	381.97	24.54	33464	24.66	37712	24.66	26801	24.66	27274	24.66	31696	24.66	29198
15.92	453.4	15.92	245.48	15.92	361.69	24.56	33512	24.68	37722	24.68	26487	24.68	27054	24.68	31306	24.68	29095
15.9392	458.08	15.9392	248.42	15.9392	344.07	24.58	33779	24.7	37563	24.7	26700	24.7	27202	24.7	31506	24.7	29161
15.9584	455.27	15.9584	246.4	15.9584	323.35	24.6	34011	24.72	37524	24.72	26710	24.72	27203	24.72	31257	24.72	29111
15.9776	464.75	15.9776	253.34	15.9776	316.28	24.62	33946	24.74	37537	24.74	26785	24.74	27078	24.74	31018	24.74	29007
15.9968	461.64	15.9968	252.19	15.9968	304.35	24.64	33680	24.76	37548	24.76	26704	24.76	26971	24.76	31075	24.76	29019
16.016	475.31	16.016	262.07	16.016	307.1	24.66	33581	24.78	37589	24.78	26570	24.78	26959	24.78	30920	24.78	29022
16.0352	474.01	16.0352	264.35	16.0352	303.54	24.68	33240	24.8	37384	24.8	26455	24.8	27158	24.8	31167	24.8	28954
16.0544	489.37	16.0544	275.99	16.0544	311.81	24.7	32830	24.82	37276	24.82	26567	24.82	27103	24.82	30966	24.82	29065
16.0736	491.35	16.0736	282.24	16.0736	314.61	24.72	32808	24.84	37263	24.84	26528	24.84	27012	24.84	30757	24.84	28973
16.0928	509.6	16.0928	295.6	16.0928	328	24.74	32844	24.86	37083	24.86	26396	24.86	26967	24.86	30708	24.86	28880
16.112	513.92	16.112	302.62	16.112	334.96	24.76	32787	24.88	36942	24.88	26403	24.88	26846	24.88	30743	24.88	29036
16.1312	526.31	16.1312	310.93	16.1312	346.68	24.78	32686	24.9	37097	24.9	26339	24.9	26755	24.9	30418	24.9	28910
16.1504	539.91	16.1504	319.86	16.1504	360.73	24.8	32669	24.92	36961	24.92	26428	24.92	26824	24.92	30765	24.92	28867
16.1696	543.34	16.1696	317.69	16.1696	366.1	24.82	32641	24.94	36795	24.94	26424	24.94	26914	24.94	30615	24.94	28772
16.1888	557.01	16.1888	321.03	16.1888	379.76	24.84	32661	24.96	36748	24.96	26398	24.96	26878	24.96	30375	24.96	28857
16.208	555.72	16.208	312.22	16.208	382.26	24.86	32691	24.98	36593	24.98	26256	24.98	26734	24.98	30367	24.98	28734
16.2272	568.72	16.2272	310.56	16.2272	395	24.88	32968	25	36681	25	26165	25	26861	25	30493	25	28654
16.2464	566.13	16.2464	299.14	16.2464	397.24	24.9	33485	25.02	36576	25.02	26224	25.02	26977	25.02	30399	25.02	28614
16.2656	580.34	16.2656	295.23	16.2656	410.64	24.92	33901	25.04	36532	25.04	26231	25.04	26829	25.04	30431	25.04	28749
16.2848	579.95	16.2848	285.44	16.2848	412.66	24.94	34047	25.06	36461	25.06	26300	25.06	26841	25.06	30359	25.06	28762
16.304	600.39	16.304	284.44	16.304	424.79	24.96	34483	25.08	36382	25.08	26159	25.08	26644	25.08	30539	25.08	28584
16.3232	608.25	16.3232	280.04	16.3232	424.22	24.98	34967	25.1	36416	25.1	26107	25.1	26503	25.1	30565	25.1	28415
16.3424	629.52	16.3424	282.16	16.3424	427.16	25	35361	25.12	36271	25.12	26076	25.12	26491	25.12	30518	25.12	28472
16.3616	651.24	16.3616	289.58	16.3616	428.84	25.02	35901	25.14	36407	25.14	26066	25.14	26458	25.14	30173	25.14	28504
16.3808	655.28	16.3808	292.53	16.3808	418.37	25.04	36475	25.16	36297	25.16	26015	25.16	26582	25.16	29976	25.16	28541
16.4	666.18	16.4	304.41	16.4	416.29	25.06	36814	25.18	36283	25.18	25930	25.18	26612	25.18	29882	25.18	28439
16.4192	651.82	16.4192	307.1	16.4192	403.29	25.08	36873	25.2	36390	25.2	26054	25.2	26504	25.2	29980	25.2	28436
16.4384	651.31	16.4384	316.2	16.4384	404.52	25.1	36890	25.22	36261	25.22	25964	25.22	26324	25.22	30191	25.22	28303
16.4576	632.45	16.4576	314.35	16.4576	401.82	25.12	36599	25.24	36197	25.24	26050	25.24	26133	25.24	30128	25.24	28122
16.4768	634.06	16.4768	317.38	16.4768	419.65	25.14	36123	25.26	36028	25.26	26274	25.26	26072	25.26	29897	25.26	28167
16.496	618.58	16.496	311.09	16.496	437.04	25.16	35435	25.28	35946	25.28	26257	25.28	26260	25.28	29902	25.28	28200
16.5152	617.94	16.5152	311.48	16.5152	474.52	25.18	34777	25.3	36043	25.3	26049	25.3	26217	25.3	29764	25.3	28137
16.5344	594.45	16.5344	303.74	16.5344	503.54	25.2	34096	25.32	36073	25.32	25805	25.32	26184	25.32	29860	25.32	28137
16.5536	577.33	16.5536	299.03	16.5536	537.58	25.22	33533	25.34	36085	25.34	26009	25.34	26138	25.34	29854	25.34	28011
16.5728	558.66	16.5728	295.19	16.5728	567.05	25.24	33320	25.36	36124	25.36	26028	25.36	26208	25.36	29920	25.36	27882
16.592	535.18	16.592	285.34	16.592	576.87	25.26	32923	25.38	36014	25.38	26031	25.38	26200	25.38	29622	25.38	27829
16.6112	526.41	16.6112	281.93	16.6112	587.5	25.28	32370	25.4	35917	25.4	25647	25.4	26082	25.4	29744	25.4	27781
16.6304	509.28	16.6304	272.45	16.6304	571.3	25.3	32007	25.42	35843	25.42	25420	25.42	25954	25.42	29855	25.42	27926
16.6496	506.57	16.6496	271.26	16.6496	557.6	25.32	31854	25.44	35973	25.44	25492	25.44	26006	25.44	29798	25.44	27796
16.6688	490.55	16.6688	264.1	16.6688	518.63	25.34	31699	25.46	35974	25.46	25703	25.46	26100	25.46	29840	25.46	27701
16.688	487.57	16.688	264.65	16.688	487.36	25.36	31715	25.48	35704	25.48	25729	25.48	26220	25.48	29497	25.48	27587
16.7072	470.9	16.7072	258.15	16.7072	443.66	25.38	31793	25.5	35390	25.5	25607	25.5	26041	25.5	29788	25.5	27554
16.7264	467.09	16.7264	257.05	16.7264	417.56	25.4	31585	25.52	35349	25.52	25542	25.52	25901	25.52	29550	25.52	27772
16.7456	453.3	16.7456	249.79	16.7456	390.89	25.42	31470	25.54	35596	25.54	25396	25.54	26045	25.54	29560	25.54	27885
16.7648	448.62	16.7648	245.28	16.7648	381.14	25.44	31212	25.56	35515	25.56	25407	25.56	25900	25.56	29468	25.56	27671
16.784	447.63	16.784	242.18	16.784	380.1	25.46	31196	25.58	35476	25.58	25663	25.58	25731	25.58	29445	25.58	27533
16.8032	441.01	16.8032	236.16	16.8032	374.71	25.48	31331	25.6	35291	25.6	25512	25.6	25682	25.6	29559	25.6	27749
16.8224	443.39	16.8224	234.81	16.8224	373.02	25.5	31352	25.62	35251	25.62	25473	25.62	25719	25.62	29696	25.62	27756
16.8416	437.66	16.8416	230.08	16.8416	358.63	25.52	31178	25.64	35344	25.64	25563	25.64	25810	25.64	29365	25.64	27961
16.8608	442.41	16.8608	230.66	16.8608	347.82	25.54	31179	25.66	35189	25.66	25386	25.66	25664	25.66	29502	25.66	27821
16.88	436.32	16.88	227.2	16.88	327.09	25.56	31148	25.68	35297	25.68	25339	25.68	25620	25.68	29643	25.68	27698
16.8992	441.2	16.8992	228.57	16.8992	314.61	25.58	30932	25.7	35391	25.7	25352	25.7	25893	25.7	29546	25.7	27594
16.9184	435.6	16.9184	225.89	16.9184	297.92	25.6	30917	25.72	35428	25.72	25436	25.72	25911	25.72	29499	25.72	27691
16.9376	439.49	16.9376	227.04	16.9376	290.47	25.62	30986	25.74	35372	25.74	25390	25.74	25919	25.74	29291	25.74	27581
16.9568	437.4	16.9568	226.59	16.9568	282.94	25.64	30729	25.76	35152	25.76	25214	25.76	25953	25.76	29110	25.76	27378
16.976	436.35	16.976	225.51	16.976	277.84	25.66	30735	25.78	35043	25.78	25066	25.78	26002	25.78	29278	25.78	27544
16.9952	439.66	16.9952	227.39	16.9952	277.28	25.68	30798	25.8	34643	25.8	24987	25.8	26183	25.8	29065	25.8	27512
17.0144	436.38	17.0144	225.5	17.0144	273.54	25.7	30890	25.82	34624	25.82	25174	25.82	26447	25.82	29092	25.82	27543
17.0336	441.11	17.0336	228.36	17.0336	275.74	25.72	30680	25.84	34742	25.84	25177	25.84	26654	25.84	29320	25.84	27386
17.0528	436.41	17.0528	226.51	17.0528	272.14	25.74	30850	25.86	34805	25.86	25137	25.86	26989	25.86	29095	25.86	27291
17.072	442.54	17.072	229.35	17.072	274.89	25.76	30729	25.88	34711	25.88	24986	25.88	26916	25.88	28966	25.88	27401
17.0912	437.71	17.0912	228.51	17.0912	271.83	25.78	30752	25.9	34737	25.9	25000	25.9	26777	25.9	28738	25.9	27518
17.1104	445	17.1104	232.85	17.1104	275.29	25.8	30884	25.92	34552	25.92	25011	25.92	26678	25.92	28949	25.92	27316
17.1296	441.43	17.1296	232.7	17.1296	272.5	25.82	30952	25.94	34503	25.94	24974	25.94	26439	25.94	28855	25.94	27323
17.1488	447.82	17.1488	236.79	17.1488	274.4	25.84	31000	25.96	34750	25.96	24867	25.96	25982	25.96	29342	25.96	27316
17.168	454.58	17.168	242.21	17.168	276.08	25.86	31104	25.98	34752	25.98	24993	25.98	25720	25.98	29134	25.98	27218
17.1872	461.75	17.1872	246.14	17.1872	276.22	25.88	31029	26	34634	26	25034	26	25698	26	28831	26	27103
17.2064	479.08	17.2064	253.73	17.2064	280.31	25.9	31096	26.02	34641	26.02	24970	26.02	25493	26.02	28942	26.02	27038
17.2256	492.83	17.2256	258.72	17.2256	281.23	25.92	31157	26.04	34502	26.04	25098	26.04	25235	26.04	28942	26.04	27068
17.2448	522.07	17.2448	268.77	17.2448	288.47	25.94	31142	26.06	34386	26.06	24900	26.06	25229	26.06	28791	26.06	27144
17.264	542.56	17.264	274.11	17.264	292.33	25.96	31147	26.08	34688	26.08	24931	26.08	25346	26.08	28713	26.08	27213
17.2832	578.8	17.2832	283.86	17.2832	304.92	25.98	31244	26.1	34510	26.1	25018	26.1	25311	26.1	28879	26.1	27038
17.3024	598.05	17.3024	287.32	17.3024	314.81	26	31263	26.12	34469	26.12	25021	26.12	25272	26.12	28935	26.12	27119
17.3216	628.01	17.3216	292.96	17.3216	335.74	26.02	31462	26.14	34427	26.14	25115	26.14	25176	26.14	28730	26.14	27260
17.3408	634.81	17.3408	291.24	17.3408	354.3	26.04	31436	26.16	34463	26.16	25099	26.16	25109	26.16	28817	26.16	27141
17.36	643.96	17.36	290.06	17.36	381.35	26.06	31713	26.18	34613	26.18	25124	26.18	25048	26.18	28639	26.18	27085
17.3792	650.11	17.3792	289.88	17.3792	413.16	26.08	31625	26.2	34680	26.2	25356	26.2	25079	26.2	28648	26.2	27121
17.3984	649.19	17.3984	286.76	17.3984	439.72	26.1	31768	26.22	34692	26.22	25411	26.22	25028	26.22	28928	26.22	26935
17.4176	672.48	17.4176	292.56	17.4176	471.11	26.12	31845	26.24	34299	26.24	25388	26.24	25061	26.24	28598	26.24	26813
17.4368	696.64	17.4368	297.97	17.4368	486.07	26.14	31865	26.26	34530	26.26	25481	26.26	24897	26.26	28451	26.26	26917
17.456	754.57	17.456	315.55	17.456	502.49	26.16	32235	26.28	34532	26.28	25578	26.28	24840	26.28	28610	26.28	27038
17.4752	795.41	17.4752	330.45	17.4752	495.89	26.18	32404	26.3	34698	26.3	25637	26.3	24930	26.3	28608	26.3	27174
17.4944	841.88	17.4944	354.47	17.4944	492.36	26.2	32193	26.32	34788	26.32	25666	26.32	24981	26.32	28247	26.32	27193
17.5136	835.66	17.5136	369.13	17.5136	472.73	26.22	32136	26.34	34974	26.34	25764	26.34	24894	26.34	28716	26.34	26980
17.5328	808.49	17.5328	384.62	17.5328	464.66	26.24	32256	26.36	34849	26.36	25818	26.36	24916	26.36	28445	26.36	26905
17.552	748.71	17.552	389.52	17.552	466.5	26.26	32178	26.38	34893	26.38	26039	26.38	24930	26.38	28491	26.38	27079
17.5712	673.03	17.5712	383.49	17.5712	484.54	26.28	31982	26.4	35118	26.4	26070	26.4	25024	26.4	28651	26.4	27139
17.5904	609.95	17.5904	371.99	17.5904	535.6	26.3	31745	26.42	35131	26.42	26290	26.42	25131	26.42	28320	26.42	27219
17.6096	548.06	17.6096	347.81	17.6096	597.9	26.32	31543	26.44	35203	26.44	26610	26.44	24950	26.44	28260	26.44	26947
17.6288	516.08	17.6288	326.63	17.6288	690.72	26.34	31199	26.46	35143	26.46	26760	26.46	24858	26.46	28189	26.46	26973
17.648	484.83	17.648	298.02	17.648	762.12	26.36	30920	26.48	34863	26.48	26472	26.48	24758	26.48	28349	26.48	27093
17.6672	475.17	17.6672	279.32	17.6672	822.89	26.38	30799	26.5	34787	26.5	26121	26.5	24943	26.5	28386	26.5	27162
17.6864	460.16	17.6864	258.98	17.6864	819.37	26.4	30959	26.52	34481	26.52	25892	26.52	24910	26.52	28084	26.52	27119
17.7056	457.66	17.7056	248.83	17.7056	785.18	26.42	30816	26.54	34342	26.54	25609	26.54	24810	26.54	28371	26.54	27284
17.7248	451.97	17.7248	239.31	17.7248	701.03	26.44	30679	26.56	34204	26.56	25194	26.56	24845	26.56	28196	26.56	27492
17.744	447.44	17.744	234	17.744	604.19	26.46	30393	26.58	34212	26.58	25137	26.58	24894	26.58	28106	26.58	27597
17.7632	448.31	17.7632	232.38	17.7632	515.52	26.48	30365	26.6	34265	26.6	24972	26.6	25043	26.6	28311	26.6	27415
17.7824	444.07	17.7824	230.71	17.7824	435.99	26.5	30570	26.62	34127	26.62	24751	26.62	24993	26.62	28043	26.62	27420
17.8016	449.45	17.8016	233.31	17.8016	384.66	26.52	30355	26.64	34282	26.64	24654	26.64	24820	26.64	28054	26.64	27519
17.8208	446.93	17.8208	234.26	17.8208	344.28	26.54	30298	26.66	34408	26.66	24583	26.66	24660	26.66	28266	26.66	27184
17.84	455.61	17.84	241.11	17.84	325.76	26.56	30416	26.68	34075	26.68	24513	26.68	24613	26.68	28245	26.68	27198
17.8592	456.07	17.8592	244.71	17.8592	310.4	26.58	30218	26.7	33918	26.7	24344	26.7	24690	26.7	28423	26.7	27192
17.8784	468.73	17.8784	254.07	17.8784	308.13	26.6	30478	26.72	33737	26.72	24442	26.72	24717	26.72	28164	26.72	27173
17.8976	472.94	17.8976	259.11	17.8976	303.73	26.62	30309	26.74	33692	26.74	24422	26.74	24364	26.74	27858	26.74	27010
17.9168	484.58	17.9168	268.08	17.9168	306.59	26.64	30338	26.76	33691	26.76	24654	26.76	24422	26.76	28253	26.76	26861
17.936	499.37	17.936	278.7	17.936	312.96	26.66	30336	26.78	33810	26.78	24638	26.78	24542	26.78	28048	26.78	26943
17.9552	507.59	17.9552	285.21	17.9552	316.63	26.68	30312	26.8	33830	26.8	24885	26.8	24664	26.8	28231	26.8	26987
17.9744	526.68	17.9744	297.66	17.9744	328.62	26.7	30345	26.82	33633	26.82	25129	26.82	24778	26.82	27935	26.82	26897
17.9936	532.84	17.9936	302.39	17.9936	335.28	26.72	30518	26.84	33499	26.84	25080	26.84	24678	26.84	27951	26.84	26881
18.0128	553.18	18.0128	312.15	18.0128	352.25	26.74	30553	26.86	33679	26.86	24758	26.86	24687	26.86	28073	26.86	27128
18.032	557.91	18.032	309.7	18.032	362.51	26.76	30512	26.88	33705	26.88	24904	26.88	24602	26.88	28080	26.88	27020
18.0512	577.41	18.0512	310.7	18.0512	384.26	26.78	30539	26.9	33501	26.9	24769	26.9	24556	26.9	28098	26.9	26881
18.0704	579.6	18.0704	298.57	18.0704	397.08	26.8	30415	26.92	33567	26.92	24691	26.92	24548	26.92	28224	26.92	26997
18.0896	591.88	18.0896	289.49	18.0896	418.24	26.82	30537	26.94	33708	26.94	24569	26.94	24608	26.94	28211	26.94	27163
18.1088	602.31	18.1088	280.53	18.1088	439.33	26.84	30884	26.96	33708	26.96	24340	26.96	24554	26.96	28346	26.96	27039
18.128	602.59	18.128	271.69	18.128	453.51	26.86	30890	26.98	33575	26.98	24183	26.98	24560	26.98	27957	26.98	26880
18.1472	613.62	18.1472	273.61	18.1472	472.21	26.88	30952	27	33550	27	24062	27	24425	27	28532	27	26663
18.1664	616.57	18.1664	278.04	18.1664	477.73	26.9	30820	27.02	33621	27.02	24029	27.02	24280	27.02	28279	27.02	26863
18.1856	646.83	18.1856	296.08	18.1856	488.03	26.92	30996	27.04	33661	27.04	24163	27.04	24234	27.04	28260	27.04	26908
18.2048	684.09	18.2048	313.81	18.2048	480.8	26.94	31268	27.06	33496	27.06	24287	27.06	24255	27.06	28308	27.06	27046
18.224	766.6	18.224	342.52	18.224	481.1	26.96	31309	27.08	33427	27.08	24207	27.08	24346	27.08	28491	27.08	26979
18.2432	857.51	18.2432	361.74	18.2432	465.74	26.98	31298	27.1	33452	27.1	24379	27.1	24371	27.1	28012	27.1	27017
18.2624	972.97	18.2624	383.43	18.2624	459	27	31162	27.12	33293	27.12	24292	27.12	24320	27.12	28337	27.12	27080
18.2816	1075.68	18.2816	398.51	18.2816	457.6	27.02	31221	27.14	33361	27.14	24113	27.14	24337	27.14	28065	27.14	27111
18.3008	1119.63	18.3008	401.83	18.3008	460.06	27.04	31177	27.16	33381	27.16	24059	27.16	24437	27.16	28195	27.16	27113
18.32	1121.11	18.32	403.01	18.32	485.42	27.06	31306	27.18	33469	27.18	24111	27.18	24343	27.18	28382	27.18	27337
18.3392	1040.66	18.3392	390.31	18.3392	523.35	27.08	31377	27.2	33446	27.2	24170	27.2	24343	27.2	28332	27.2	27581
18.3584	945.33	18.3584	381.91	18.3584	600.37	27.1	31273	27.22	33622	27.22	24147	27.22	24557	27.22	27980	27.22	27536
18.3776	815.49	18.3776	361.41	18.3776	692.91	27.12	31266	27.24	33591	27.24	23963	27.24	24680	27.24	28029	27.24	27631
18.3968	720.24	18.3968	349.26	18.3968	826.76	27.14	31182	27.26	33665	27.26	23988	27.26	24531	27.26	28473	27.26	27744
18.416	629.87	18.416	326.77	18.416	948.05	27.16	31455	27.28	33844	27.28	23786	27.28	24350	27.28	28181	27.28	28050
18.4352	572.86	18.4352	311.01	18.4352	1071.09	27.18	31798	27.3	33797	27.3	23778	27.3	24508	27.3	28169	27.3	28030
18.4544	534.61	18.4544	295.93	18.4544	1151.92	27.2	31847	27.32	33726	27.32	23980	27.32	24455	27.32	28281	27.32	28396
18.4736	500.34	18.4736	277.9	18.4736	1157.07	27.22	32307	27.34	33359	27.34	24127	27.34	24654	27.34	28379	27.34	28776
18.4928	483.77	18.4928	266.57	18.4928	1115.68	27.24	32455	27.36	33479	27.36	24143	27.36	24582	27.36	27997	27.36	29080
18.512	462.57	18.512	251.34	18.512	997.77	27.26	32811	27.38	33630	27.38	23888	27.38	24630	27.38	28245	27.38	29676
18.5312	457.54	18.5312	245	18.5312	879.3	27.28	33152	27.4	33831	27.4	23849	27.4	24673	27.4	28169	27.4	30075
18.5504	443.86	18.5504	234.29	18.5504	736.69	27.3	33477	27.42	33801	27.42	23958	27.42	24739	27.42	28261	27.42	30499
18.5696	443.78	18.5696	230.85	18.5696	630.42	27.32	34270	27.44	33871	27.44	24084	27.44	24821	27.44	28560	27.44	31021
18.5888	438.64	18.5888	225.08	18.5888	541.78	27.34	35166	27.46	34037	27.46	24017	27.46	25181	27.46	28955	27.46	31459
18.608	438.02	18.608	222.82	18.608	479.61	27.36	36043	27.48	34384	27.48	24025	27.48	25160	27.48	29036	27.48	31840
18.6272	440.78	18.6272	222.12	18.6272	436.16	27.38	37296	27.5	34281	27.5	23957	27.5	25110	27.5	29245	27.5	32470
18.6464	438.34	18.6464	218.6	18.6464	395.85	27.4	38854	27.52	34037	27.52	24034	27.52	25280	27.52	29137	27.52	33424
18.6656	443.99	18.6656	218.96	18.6656	369.27	27.42	40564	27.54	34174	27.54	23968	27.54	25177	27.54	29173	27.54	34258
18.6848	439.34	18.6848	214.16	18.6848	340.44	27.44	42391	27.56	34601	27.56	24052	27.56	25464	27.56	29686	27.56	35158
18.704	446.37	18.704	215.06	18.704	325.77	27.46	44869	27.58	34624	27.58	24317	27.58	25975	27.58	30108	27.58	36634
18.7232	440.7	18.7232	209.77	18.7232	307.51	27.48	47170	27.6	34936	27.6	24488	27.6	26604	27.6	30165	27.6	37842
18.7424	443.71	18.7424	209.9	18.7424	300.33	27.5	49733	27.62	34934	27.62	24834	27.62	27768	27.62	30634	27.62	39865
18.7616	442.84	18.7616	207.68	18.7616	294.49	27.52	52611	27.64	34881	27.64	24879	27.64	28854	27.64	31416	27.64	42448
18.7808	441.16	18.7808	206.01	18.7808	291.08	27.54	56202	27.66	34628	27.66	25219	27.66	30480	27.66	32095	27.66	45589
18.8	443.59	18.8	206.41	18.8	291.9	27.56	59994	27.68	34586	27.68	25512	27.68	33041	27.68	33048	27.68	49379
18.8192	438.76	18.8192	203.58	18.8192	288.97	27.58	64123	27.7	34760	27.7	25616	27.7	36617	27.7	34085	27.7	54558
18.8384	442.47	18.8384	205.16	18.8384	291.94	27.6	69333	27.72	34840	27.72	25668	27.72	41364	27.72	36041	27.72	60583
18.8576	435.18	18.8576	201.88	18.8576	287.64	27.62	75647	27.74	34836	27.74	25702	27.74	47475	27.74	38151	27.74	67752
18.8768	439.22	18.8768	204.43	18.8768	290.69	27.64	83310	27.76	34980	27.76	25992	27.76	55207	27.76	41887	27.76	75471
18.896	431.86	18.896	201	18.896	285.44	27.66	92337	27.78	35339	27.78	26524	27.78	64523	27.78	46073	27.78	83503
18.9152	431.77	18.9152	202.25	18.9152	284.94	27.68	102369	27.8	35575	27.8	27240	27.8	74233	27.8	51659	27.8	90590
18.9344	429.56	18.9344	201.71	18.9344	282.05	27.7	112606	27.82	35720	27.82	28353	27.82	80840	27.82	59283	27.82	95737
18.9536	424.98	18.9536	200.83	18.9536	277.33	27.72	121123	27.84	36103	27.84	29384	27.84	81349	27.84	67307	27.84	97101
18.9728	426.8	18.9728	202.45	18.9728	276.14	27.74	126437	27.86	36508	27.86	31117	27.86	75234	27.86	77528	27.86	95401
18.992	420.68	18.992	200.06	18.992	269.42	27.76	127350	27.88	36861	27.88	33764	27.88	66004	27.88	88420	27.88	90135
19.0112	424.63	19.0112	202.92	19.0112	269.21	27.78	123712	27.9	37286	27.9	37100	27.9	57355	27.9	99364	27.9	82741
19.0304	418.67	19.0304	200.08	19.0304	262.22	27.8	116126	27.92	38274	27.92	41605	27.92	48835	27.92	108317	27.92	74303
19.0496	424.56	19.0496	203.46	19.0496	262.76	27.82	105353	27.94	39435	27.94	47432	27.94	40749	27.94	112648	27.94	66127
19.0688	421.34	19.0688	201.52	19.0688	257.18	27.84	93497	27.96	40860	27.96	55974	27.96	33953	27.96	112552	27.96	57595
19.088	426.61	19.088	203.63	19.088	256.51	27.86	81832	27.98	42935	27.98	69793	27.98	29807	27.98	107923	27.98	50612
19.1072	434.54	19.1072	206.46	19.1072	256.26	27.88	70869	28	45852	28	90007	28	27709	28	99990	28	45101
19.1264	438.93	19.1264	207.39	19.1264	252.86	27.9	61652	28.02	49852	28.02	114855	28.02	26731	28.02	89921	28.02	40655
19.1456	454.25	19.1456	213.65	19.1456	255.67	27.92	54394	28.04	55422	28.04	130214	28.04	26061	28.04	78356	28.04	37479
19.1648	459.4	19.1648	215.23	19.1648	252.76	27.94	48478	28.06	62955	28.06	124910	28.06	25709	28.06	67015	28.06	35055
19.184	475.88	19.184	224.32	19.184	257.95	27.96	44456	28.08	72709	28.08	106301	28.08	25572	28.08	57546	28.08	33667
19.2032	477.59	19.2032	226.75	19.2032	256.83	27.98	41267	28.1	86381	28.1	89037	28.1	25376	28.1	50177	28.1	32778
19.2224	485.67	19.2224	233.82	19.2224	261.92	28	39414	28.12	104533	28.12	75807	28.12	25475	28.12	43828	28.12	31949
19.2416	488.8	19.2416	239.53	19.2416	267.68	28.02	37712	28.14	124935	28.14	60348	28.14	25398	28.14	39638	28.14	31467
19.2608	486.02	19.2608	242.93	19.2608	272.73	28.04	36504	28.16	144075	28.16	44145	28.16	25456	28.16	36299	28.16	30923
19.28	489.17	19.28	248.6	19.28	284.41	28.06	35632	28.18	155266	28.18	32635	28.18	25414	28.18	34569	28.18	30588
19.2992	482.4	19.2992	248.05	19.2992	293.45	28.08	35062	28.2	154106	28.2	27541	28.2	25294	28.2	33046	28.2	29975
19.3184	486.3	19.3184	253.34	19.3184	312.98	28.1	34462	28.22	143344	28.22	25690	28.22	25365	28.22	32074	28.22	29144
19.3376	478.84	19.3376	249.9	19.3376	326.61	28.12	34235	28.24	127034	28.24	24893	28.24	25247	28.24	31244	28.24	28727
19.3568	482.72	19.3568	252.3	19.3568	348.07	28.14	33798	28.26	109476	28.26	24576	28.26	25215	28.26	31051	28.26	28222
19.376	470.48	19.376	246.03	19.376	354.81	28.16	33691	28.28	92240	28.28	24396	28.28	24895	28.28	30693	28.28	27278
19.3952	465.33	19.3952	242.13	19.3952	360	28.18	33957	28.3	74990	28.3	24229	28.3	24793	28.3	31223	28.3	27067
19.4144	459.92	19.4144	238.7	19.4144	357.12	28.2	34043	28.32	61081	28.32	24139	28.32	24733	28.32	30888	28.32	26767
19.4336	447.95	19.4336	232.36	19.4336	340.77	28.22	34444	28.34	51480	28.34	23997	28.34	24406	28.34	30856	28.34	26473
19.4528	447.79	19.4528	234.59	19.4528	328.53	28.24	35306	28.36	45902	28.36	24072	28.36	24257	28.36	31027	28.36	26056
19.472	440.38	19.472	235.39	19.472	307.98	28.26	36322	28.38	42281	28.38	24063	28.38	23891	28.38	31674	28.38	25830
19.4912	448.69	19.4912	247.33	19.4912	297.54	28.28	37600	28.4	40036	28.4	24256	28.4	23635	28.4	31777	28.4	25643
19.5104	451.17	19.5104	258.9	19.5104	283.54	28.3	39287	28.42	38557	28.42	24236	28.42	23765	28.42	31098	28.42	25746
19.5296	468.1	19.5296	279.59	19.5296	280.12	28.32	40390	28.44	37690	28.44	24467	28.44	23662	28.44	30865	28.44	25622
19.5488	491.67	19.5488	303.34	19.5488	279.96	28.34	41652	28.46	36820	28.46	24952	28.46	23521	28.46	30357	28.46	25566
19.568	520.61	19.568	323.67	19.568	281.85	28.36	42493	28.48	36310	28.48	25386	28.48	23210	28.48	29495	28.48	25204
19.5872	567.5	19.5872	348.85	19.5872	292.29	28.38	41778	28.5	35912	28.5	25905	28.5	23308	28.5	29043	28.5	25184
19.6064	614.13	19.6064	361.58	19.6064	303.64	28.4	40331	28.52	35452	28.52	26064	28.52	23451	28.52	28644	28.52	25314
19.6256	682.52	19.6256	379.46	19.6256	326.53	28.42	38757	28.54	34942	28.54	26000	28.54	23033	28.54	28243	28.54	24947
19.6448	736.7	19.6448	381.37	19.6448	347.38	28.44	37335	28.56	34519	28.56	25802	28.56	22910	28.56	27528	28.56	24993
19.664	802.71	19.664	387.5	19.664	382.29	28.46	35661	28.58	34491	28.58	25788	28.58	22810	28.58	27376	28.58	24885
19.6832	850.98	19.6832	385.49	19.6832	420.32	28.48	34038	28.6	34029	28.6	25683	28.6	22798	28.6	27333	28.6	25184
19.7024	882.07	19.7024	380.83	19.7024	462.96	28.5	32797	28.62	33807	28.62	25420	28.62	22672	28.62	27247	28.62	25072
19.7216	900.9	19.7216	378.29	19.7216	514.13	28.52	31683	28.64	33440	28.64	25190	28.64	22620	28.64	26841	28.64	24817
19.7408	884.36	19.7408	366.46	19.7408	558.85	28.54	31138	28.66	33179	28.66	24932	28.66	22752	28.66	27039	28.66	24720
19.76	868.27	19.76	359.86	19.76	618.87	28.56	30880	28.68	32994	28.68	24549	28.68	22578	28.68	26791	28.68	24729
19.7792	819.09	19.7792	339.41	19.7792	667.91	28.58	30281	28.7	33115	28.7	24314	28.7	22501	28.7	26994	28.7	24571
19.7984	781.3	19.7984	324.14	19.7984	734.47	28.6	29932	28.72	33076	28.72	24269	28.72	22759	28.72	26900	28.72	24639
19.8176	717.21	19.8176	299.82	19.8176	777.71	28.62	29869	28.74	32781	28.74	24225	28.74	22727	28.74	26555	28.74	24725
19.8368	665.86	19.8368	279.88	19.8368	820.1	28.64	29933	28.76	32804	28.76	24091	28.76	22792	28.76	26273	28.76	24496
19.856	615.75	19.856	262.58	19.856	847.07	28.66	29499	28.78	32511	28.78	24158	28.78	22549	28.78	26548	28.78	24618
19.8752	563.03	19.8752	243.53	19.8752	833.95	28.68	29465	28.8	32581	28.8	24182	28.8	22636	28.8	26362	28.8	24456
19.8944	526.81	19.8944	232.89	19.8944	811.28	28.7	29364	28.82	32417	28.82	24328	28.82	22535	28.82	26529	28.82	24497
19.9136	488.06	19.9136	220.26	19.9136	745.19	28.72	29239	28.84	32595	28.84	24412	28.84	22392	28.84	26432	28.84	24411
19.9328	470.93	19.9328	215.29	19.9328	683.26	28.74	29136	28.86	32242	28.86	24164	28.86	22495	28.86	26494	28.86	24344
19.952	449.71	19.952	208.05	19.952	597.62	28.76	29267	28.88	32087	28.88	23781	28.88	22443	28.88	26452	28.88	24299
19.9712	442.84	19.9712	205.32	19.9712	525.79	28.78	29003	28.9	32356	28.9	23697	28.9	22404	28.9	26130	28.9	24455
19.9904	440.67	19.9904	204.45	19.9904	462.14	28.8	28943	28.92	32221	28.92	23382	28.92	22253	28.92	26070	28.92	24360
20.0096	436.31	20.0096	202.45	20.0096	407.02	28.82	28996	28.94	31988	28.94	23201	28.94	22323	28.94	26040	28.94	24250
20.0288	440.74	20.0288	205.47	20.0288	370.64	28.84	28956	28.96	31898	28.96	23031	28.96	22263	28.96	25968	28.96	24368
20.048	435.06	20.048	204.58	20.048	337.99	28.86	28940	28.98	31968	28.98	22920	28.98	22299	28.98	25956	28.98	24294
20.0672	439.75	20.0672	208.97	20.0672	321.32	28.88	28793	29	32083	29	22935	29	22210	29	25851	29	24284
20.0864	431.44	20.0864	207.13	20.0864	301.69	28.9	28557	29.02	32043	29.02	22941	29.02	22164	29.02	25986	29.02	24207
20.1056	429.19	20.1056	207.8	20.1056	291.08	28.92	28727	29.04	31908	29.04	22744	29.04	22154	29.04	26025	29.04	24229
20.1248	425.59	20.1248	208.14	20.1248	283.23	28.94	28802	29.06	32317	29.06	22235	29.06	22043	29.06	25766	29.06	24264
20.144	417.54	20.144	204.72	20.144	274.31	28.96	28768	29.08	32015	29.08	22332	29.08	22182	29.08	25726	29.08	24169
20.1632	416.69	20.1632	204.34	20.1632	272.32	28.98	28893	29.1	32020	29.1	22282	29.1	22287	29.1	25960	29.1	24306
20.1824	407.37	20.1824	198.88	20.1824	266.25	29	28764	29.12	32131	29.12	21973	29.12	22306	29.12	25820	29.12	24081
20.2016	409.43	20.2016	198.15	20.2016	268.41	29.02	28762	29.14	32155	29.14	21866	29.14	22158	29.14	25672	29.14	24248
20.2208	402.23	20.2208	193.7	20.2208	265.43	29.04	28860	29.16	32105	29.16	21888	29.16	22137	29.16	25719	29.16	24192
20.24	402.77	20.24	193.07	20.24	266.1	29.06	28660	29.18	32114	29.18	21849	29.18	21998	29.18	25774	29.18	24220
20.2592	402.05	20.2592	192.39	20.2592	264.99	29.08	28803	29.2	32236	29.2	21632	29.2	22039	29.2	25778	29.2	24228
20.2784	399.05	20.2784	190.21	20.2784	260.14	29.1	28678	29.22	32280	29.22	21665	29.22	21943	29.22	25906	29.22	24213
20.2976	402.43	20.2976	191.37	20.2976	258.02	29.12	28573	29.24	32325	29.24	21549	29.24	21958	29.24	25662	29.24	24148
20.3168	397.51	20.3168	188.82	20.3168	249.89	29.14	28679	29.26	32587	29.26	21487	29.26	21794	29.26	25776	29.26	24196
20.336	402.37	20.336	191.14	20.336	248.12	29.16	28941	29.28	32631	29.28	21378	29.28	21968	29.28	25455	29.28	24128
20.3552	397.32	20.3552	189.39	20.3552	241.04	29.18	28897	29.3	32615	29.3	21348	29.3	22015	29.3	25542	29.3	24218
20.3744	399.99	20.3744	190.58	20.3744	239.02	29.2	28696	29.32	32754	29.32	21439	29.32	22136	29.32	25627	29.32	24413
20.3936	399.75	20.3936	191.18	20.3936	236.42	29.22	28624	29.34	32574	29.34	21413	29.34	22101	29.34	25551	29.34	24557
20.4128	399.13	20.4128	191.43	20.4128	233.63	29.24	28567	29.36	32476	29.36	21068	29.36	22154	29.36	25354	29.36	24353
20.432	403.89	20.432	195.36	20.432	234.65	29.26	28722	29.38	32321	29.38	21011	29.38	22043	29.38	25504	29.38	24553
20.4512	401.93	20.4512	196.39	20.4512	231.66	29.28	28736	29.4	32412	29.4	21069	29.4	21929	29.4	25435	29.4	24525
20.4704	410.26	20.4704	202.09	20.4704	233.79	29.3	28830	29.42	32094	29.42	21068	29.42	21901	29.42	25477	29.42	24690
20.4896	411.34	20.4896	204.27	20.4896	231.07	29.32	28587	29.44	32211	29.44	21226	29.44	22033	29.44	25742	29.44	24836
20.5088	422.25	20.5088	208.76	20.5088	232.3	29.34	28702	29.46	32045	29.46	20963	29.46	21987	29.46	25429	29.46	24938
20.528	432.84	20.528	211.85	20.528	232.55	29.36	28666	29.48	32039	29.48	21215	29.48	22079	29.48	25444	29.48	24996
20.5472	444.62	20.5472	212.89	20.5472	232.25	29.38	28693	29.5	31521	29.5	21531	29.5	21908	29.5	25309	29.5	25003
20.5664	464.76	20.5664	215.34	20.5664	235.67	29.4	28629	29.52	31917	29.52	21382	29.52	21968	29.52	25498	29.52	25233
20.5856	476.72	20.5856	212.8	20.5856	235.37	29.42	28761	29.54	31702	29.54	21321	29.54	22012	29.54	25256	29.54	25231
20.6048	499.65	20.6048	213.82	20.6048	240.87	29.44	28766	29.56	31536	29.56	21293	29.56	21974	29.56	25248	29.56	25502
20.624	512.4	20.624	211.12	20.624	243.19	29.46	28657	29.58	31565	29.58	21125	29.58	21871	29.58	25249	29.58	25749
20.6432	536.36	20.6432	213.23	20.6432	250.8	29.48	28807	29.6	31447	29.6	21207	29.6	21997	29.6	25414	29.6	25976
20.6624	563.22	20.6624	216.46	20.6624	259.39	29.5	28619	29.62	31540	29.62	21242	29.62	22024	29.62	25349	29.62	26177
20.6816	599.26	20.6816	222.05	20.6816	268.91	29.52	28726	29.64	31944	29.64	21254	29.64	21789	29.64	25543	29.64	26342
20.7008	659.85	20.7008	234.02	20.7008	284.68	29.54	28840	29.66	31796	29.66	21262	29.66	21913	29.66	25525	29.66	26563
20.72	721.93	20.72	245.41	20.72	296.35	29.56	28861	29.68	31492	29.68	21611	29.68	22216	29.68	25315	29.68	26846
20.7392	806.98	20.7392	265.56	20.7392	314.53	29.58	28867	29.7	31484	29.7	21972	29.7	21852	29.7	25344	29.7	27250
20.7584	872.53	20.7584	284.44	20.7584	325.69	29.6	28973	29.72	31659	29.72	22011	29.72	22157	29.72	25426	29.72	27318
20.7776	934.56	20.7776	309.64	20.7776	339.37	29.62	29236	29.74	31966	29.74	22268	29.74	22103	29.74	25645	29.74	27361
20.7968	967.07	20.7968	336.86	20.7968	349.64	29.64	29223	29.76	31803	29.76	22631	29.76	22248	29.76	25450	29.76	27773
20.816	959.47	20.816	365.03	20.816	357.14	29.66	29305	29.78	31703	29.78	22714	29.78	22229	29.78	25610	29.78	27946
20.8352	932.74	20.8352	398.03	20.8352	371.48	29.68	29480	29.8	31943	29.8	22648	29.8	22112	29.8	25457	29.8	28156
20.8544	860.46	20.8544	422.73	20.8544	386.52	29.7	29596	29.82	31878	29.82	22400	29.82	22129	29.82	25698	29.82	28440
20.8736	791.24	20.8736	448.7	20.8736	423.39	29.72	29940	29.84	31996	29.84	22421	29.84	21974	29.84	25676	29.84	28675
20.8928	697.93	20.8928	454.82	20.8928	471	29.74	30156	29.86	31841	29.86	22213	29.86	22075	29.86	25721	29.86	28841
20.912	625.63	20.912	449.72	20.912	549.14	29.76	30386	29.88	31953	29.88	22082	29.88	22107	29.88	25628	29.88	28930
20.9312	561.46	20.9312	429.73	20.9312	649.8	29.78	30989	29.9	31723	29.9	22056	29.9	22184	29.9	25880	29.9	28959
20.9504	508.42	20.9504	393.24	20.9504	761.73	29.8	31323	29.92	31746	29.92	21750	29.92	22235	29.92	26111	29.92	29274
20.9696	477.76	20.9696	353.75	20.9696	890.12	29.82	31508	29.94	31651	29.94	21398	29.94	22809	29.94	26148	29.94	29407
20.9888	449.73	20.9888	307.43	20.9888	987.72	29.84	32112	29.96	31821	29.96	21262	29.96	22761	29.96	26090	29.96	29099
21.008	441.73	21.008	275.31	21.008	1072.24	29.86	32361	29.98	31834	29.98	21189	29.98	22765	29.98	25958	29.98	29393
21.0272	430.85	21.0272	244.42	21.0272	1087.25	29.88	32691	30	31829	30	21194	30	23115	30	25919	30	29140
21.0464	430.13	21.0464	228.61	21.0464	1062.78	29.9	32732	30.02	31657	30.02	21268	30.02	23210	30.02	25859	30.02	29190
21.0656	432.99	21.0656	219.73	21.0656	989.98	29.92	32955	30.04	31899	30.04	21151	30.04	23121	30.04	26096	30.04	29134
21.0848	429.02	21.0848	212.96	21.0848	867.62	29.94	32719	30.06	32093	30.06	21162	30.06	23100	30.06	26089	30.06	29285
21.104	434.77	21.104	212.01	21.104	747.63	29.96	32760	30.08	31838	30.08	21090	30.08	23328	30.08	26273	30.08	29176
21.1232	431.08	21.1232	209.23	21.1232	616.53	29.98	32955	30.1	31748	30.1	21066	30.1	23586	30.1	26297	30.1	29014
21.1424	434.75	21.1424	210.09	21.1424	517.51	30	33071	30.12	31831	30.12	21466	30.12	23621	30.12	26166	30.12	29010
21.1616	427.93	21.1616	206.33	21.1616	425.67	30.02	32878	30.14	31830	30.14	21423	30.14	23752	30.14	25981	30.14	29128
21.1808	425.3	21.1808	204.11	21.1808	363.78	30.04	32823	30.16	31889	30.16	21554	30.16	23640	30.16	25941	30.16	29236
21.2	424.93	21.2	202.05	21.2	321.1	30.06	32924	30.18	31904	30.18	21775	30.18	23952	30.18	26099	30.18	29313
21.2192	419.7	21.2192	197.25	21.2192	287.64	30.08	33159	30.2	31944	30.2	22071	30.2	23986	30.2	26215	30.2	29298
21.2384	425.28	21.2384	196.1	21.2384	270.26	30.1	33211	30.22	32233	30.22	22455	30.22	23688	30.22	25944	30.22	29335
21.2576	423.45	21.2576	192.35	21.2576	253.8	30.12	33605	30.24	32513	30.24	22491	30.24	24348	30.24	26085	30.24	29614
21.2768	431.54	21.2768	193.74	21.2768	247.83	30.14	33869	30.26	32097	30.26	22309	30.26	24521	30.26	26083	30.26	29476
21.296	431.64	21.296	191.71	21.296	240.05	30.16	34135	30.28	32370	30.28	22084	30.28	24520	30.28	26162	30.28	29740
21.3152	433.86	21.3152	192.51	21.3152	236.82	30.18	34272	30.3	32579	30.3	22058	30.3	24863	30.3	26058	30.3	30174
21.3344	437.44	21.3344	194.46	21.3344	236.54	30.2	34676	30.32	32513	30.32	21967	30.32	25260	30.32	26025	30.32	30568
21.3536	430.73	21.3536	193.53	21.3536	233.29	30.22	34909	30.34	32769	30.34	21857	30.34	25936	30.34	26100	30.34	30808
21.3728	431.32	21.3728	195.72	21.3728	235.6	30.24	34701	30.36	32785	30.36	21855	30.36	26799	30.36	26684	30.36	31062
21.392	421.94	21.392	194.42	21.392	234.49	30.26	34520	30.38	32929	30.38	21824	30.38	28279	30.38	26616	30.38	31708
21.4112	419.17	21.4112	195.55	21.4112	238.09	30.28	34686	30.4	33043	30.4	21720	30.4	30516	30.4	26442	30.4	32383
21.4304	415.92	21.4304	195.22	21.4304	242.32	30.3	35325	30.42	33471	30.42	21862	30.42	33562	30.42	26707	30.42	32756
21.4496	412.13	21.4496	194.64	21.4496	246.77	30.32	35442	30.44	33674	30.44	21820	30.44	38088	30.44	26774	30.44	34356
21.4688	415.8	21.4688	196.48	21.4688	256.04	30.34	35738	30.46	33728	30.46	21991	30.46	43745	30.46	27330	30.46	35333
21.488	414.94	21.488	196.48	21.488	262.21	30.36	36170	30.48	33442	30.48	22035	30.48	50454	30.48	27403	30.48	36785
21.5072	423.34	21.5072	200.43	21.5072	272.64	30.38	36888	30.5	33439	30.5	22186	30.5	56136	30.5	27518	30.5	39153
21.5264	424.92	21.5264	201.55	21.5264	277.64	30.4	37961	30.52	33740	30.52	21941	30.52	57542	30.52	28227	30.52	41643
21.5456	431.98	21.5456	205.45	21.5456	284.04	30.42	39063	30.54	33622	30.54	22222	30.54	55057	30.54	28558	30.54	45010
21.5648	438.86	21.5648	208.84	21.5648	288.18	30.44	40854	30.56	33461	30.56	22469	30.56	51380	30.56	28990	30.56	49031
21.584	439.93	21.584	210.34	21.584	287.1	30.46	43172	30.58	33673	30.58	22939	30.58	47543	30.58	29495	30.58	54638
21.6032	445.22	21.6032	213.46	21.6032	287.11	30.48	45674	30.6	33716	30.6	23548	30.6	43456	30.6	30209	30.6	60361
21.6224	439.96	21.6224	211.35	21.6224	278.97	30.5	49256	30.62	33947	30.62	24248	30.62	39035	30.62	31513	30.62	66795
21.6416	440.93	21.6416	212.07	21.6416	274.52	30.52	53664	30.64	33664	30.64	25239	30.64	34390	30.64	32553	30.64	73118
21.6608	431.74	21.6608	207.42	21.6608	263.5	30.54	59347	30.66	34081	30.66	26518	30.66	31665	30.66	34216	30.66	78321
21.68	427.15	21.68	204.61	21.68	255.62	30.56	66148	30.68	34660	30.68	28897	30.68	29908	30.68	35906	30.68	81927
21.6992	424.99	21.6992	202.08	21.6992	249.15	30.58	75456	30.7	34728	30.7	32560	30.7	29186	30.7	38165	30.7	83782
21.7184	417.94	21.7184	197.96	21.7184	241.05	30.6	86446	30.72	34590	30.72	38214	30.72	29262	30.72	41943	30.72	84385
21.7376	418.47	21.7376	201.17	21.7376	237.99	30.62	99464	30.74	35313	30.74	45984	30.74	29887	30.74	46334	30.74	85358
21.7568	413.69	21.7568	194.13	21.7568	232.51	30.64	114799	30.76	36250	30.76	54515	30.76	30757	30.76	51767	30.76	86455
21.776	414.89	21.776	194.78	21.776	232.12	30.66	132409	30.78	36827	30.78	58636	30.78	31884	30.78	58825	30.78	88516
21.7952	415.84	21.7952	194.99	21.7952	232.07	30.68	150224	30.8	37853	30.8	55701	30.8	33946	30.8	66721	30.8	91357
21.8144	414.49	21.8144	194.48	21.8144	231.7	30.7	168939	30.82	39308	30.82	48841	30.82	36426	30.82	76628	30.82	96476
21.8336	417.36	21.8336	196.29	21.8336	234.33	30.72	186736	30.84	40695	30.84	44382	30.84	39979	30.84	87442	30.84	103505
21.8528	412.58	21.8528	194.16	21.8528	232.57	30.74	202249	30.86	43040	30.86	41768	30.86	44131	30.86	98762	30.86	112063
21.872	413.41	21.872	194.59	21.872	233.28	30.76	213797	30.88	46393	30.88	37572	30.88	49795	30.88	110118	30.88	122213
21.8912	405.64	21.8912	190.84	21.8912	228.45	30.78	220174	30.9	50852	30.9	32052	30.9	56929	30.9	121241	30.9	133233
21.9104	403.72	21.9104	189.75	21.9104	226.82	30.8	220020	30.92	56545	30.92	28198	30.92	66165	30.92	131575	30.92	142868
21.9296	402.05	21.9296	188.93	21.9296	224.41	30.82	213535	30.94	63252	30.94	26662	30.94	77157	30.94	139722	30.94	150492
21.9488	398.06	21.9488	186.69	21.9488	220.75	30.84	200860	30.96	70194	30.96	26157	30.96	90936	30.96	146501	30.96	154964
21.968	402.14	21.968	188.17	21.968	220.93	30.86	183027	30.98	75090	30.98	26071	30.98	107343	30.98	149232	30.98	155675
21.9872	400.99	21.9872	186.19	21.9872	217.84	30.88	163255	31	77325	31	26337	31	126660	31	149442	31	152983
22.0064	407.68	22.0064	187.93	22.0064	218.68	30.9	142080	31.02	76234	31.02	27261	31.02	149409	31.02	145525	31.02	145820
22.0256	412.93	22.0256	188.06	22.0256	218.21	30.92	122147	31.04	73442	31.04	27892	31.04	173304	31.04	138711	31.04	135778
22.0448	419.49	22.0448	189.12	22.0448	218.75	30.94	103638	31.06	70100	31.06	29237	31.06	196118	31.06	129872	31.06	124304
22.064	429.24	22.064	192.85	22.064	221.14	30.96	88046	31.08	66136	31.08	31430	31.08	210927	31.08	118365	31.08	112441
22.0832	431.8	22.0832	194.26	22.0832	221.66	30.98	74631	31.1	61789	31.1	34135	31.1	210845	31.1	106912	31.1	99417
22.1024	438.96	22.1024	200.38	22.1024	226.28	31	64117	31.12	58450	31.12	38532	31.12	192778	31.12	94359	31.12	88006
22.1216	435.2	22.1216	202.4	22.1216	227.36	31.02	56505	31.14	57099	31.14	44656	31.14	165268	31.14	83148	31.14	77056
22.1408	435.36	22.1408	208.1	22.1408	233.15	31.04	50737	31.16	57192	31.16	53575	31.16	138811	31.16	72516	31.16	67534
22.16	434.68	22.16	213.44	22.16	240.36	31.06	46245	31.18	59574	31.18	66718	31.18	115051	31.18	63336	31.18	59994
22.1792	430.14	22.1792	216.42	22.1792	247.49	31.08	43169	31.2	64530	31.2	86679	31.2	91945	31.2	55929	31.2	53542
22.1984	433.65	22.1984	222.38	22.1984	260.01	31.1	40710	31.22	71815	31.22	118059	31.22	69217	31.22	49550	31.22	48182
22.2176	430.14	22.2176	222.6	22.2176	268.53	31.12	38827	31.24	82519	31.24	164672	31.24	52103	31.24	44684	31.24	44019
22.2368	434.3	22.2368	226.07	22.2368	281.7	31.14	37552	31.26	96985	31.26	226919	31.26	41493	31.26	41082	31.26	40667
22.256	436.02	22.256	226.87	22.256	291.16	31.16	36520	31.28	116340	31.28	286744	31.28	35750	31.28	37966	31.28	37954
22.2752	436.96	22.2752	226.1	22.2752	297.97	31.18	35339	31.3	140684	31.3	306163	31.3	32561	31.3	35834	31.3	35625
22.2944	440.81	22.2944	225.75	22.2944	303.47	31.2	34396	31.32	172551	31.32	270887	31.32	30328	31.32	33440	31.32	33936
22.3136	437.23	22.3136	220.12	22.3136	300.27	31.22	34264	31.34	207954	31.34	217090	31.34	28993	31.34	32416	31.34	32860
22.3328	441.21	22.3328	217.49	22.3328	300.13	31.24	33741	31.36	241605	31.36	184122	31.36	27917	31.36	31367	31.36	32063
22.352	435.83	22.352	210.21	22.352	291.66	31.26	33590	31.38	269754	31.38	161522	31.38	27596	31.38	30705	31.38	31231
22.3712	437.36	22.3712	206.39	22.3712	287.72	31.28	33499	31.4	282770	31.4	123989	31.4	26709	31.4	29845	31.4	30344
22.3904	440.45	22.3904	204.6	22.3904	285.06	31.3	33438	31.42	277926	31.42	80191	31.42	26003	31.42	29613	31.42	29524
22.4096	439.92	22.4096	203.11	22.4096	281.09	31.32	33586	31.44	255482	31.44	49401	31.44	25374	31.44	29068	31.44	29208
22.4288	446.9	22.4288	207.91	22.4288	283.3	31.34	34036	31.46	225377	31.46	35112	31.46	24797	31.46	29027	31.46	28690
22.448	447.12	22.448	211.02	22.448	281.35	31.36	34481	31.48	193014	31.48	29731	31.48	24633	31.48	28551	31.48	27960
22.4672	455.73	22.4672	223.77	22.4672	285.22	31.38	34328	31.5	160698	31.5	27615	31.5	24012	31.5	28681	31.5	27406
22.4864	464.21	22.4864	230.2	22.4864	289.19	31.4	34572	31.52	129526	31.52	26481	31.52	23662	31.52	29039	31.52	26641
22.5056	474.13	22.5056	238.95	22.5056	292.42	31.42	34647	31.54	101946	31.54	25685	31.54	23468	31.54	29337	31.54	26145
22.5248	493.22	22.5248	249.8	22.5248	299.32	31.44	34710	31.56	80520	31.56	25696	31.56	22956	31.56	29630	31.56	25429
22.544	508.53	22.544	253.57	22.544	300.4	31.46	34786	31.58	65724	31.58	25439	31.58	22536	31.58	29873	31.58	25008
22.5632	538.66	22.5632	260.96	22.5632	307.12	31.48	34626	31.6	56620	31.6	24787	31.6	22077	31.6	30329	31.6	24396
22.5824	560.86	22.5824	261	22.5824	306.3	31.5	34501	31.62	51162	31.62	24103	31.62	21755	31.62	30593	31.62	24492
22.6016	593.03	22.6016	264	22.6016	309.04	31.52	34276	31.64	46710	31.64	23511	31.64	21652	31.64	31049	31.64	24095
22.6208	627.07	22.6208	269.29	22.6208	313.12	31.54	34393	31.66	44415	31.66	23329	31.66	21424	31.66	31385	31.66	23914
22.64	649.38	22.64	272.14	22.64	313.79	31.56	34491	31.68	42198	31.68	22919	31.68	21345	31.68	31266	31.68	23704
22.6592	677.92	22.6592	281.5	22.6592	322.96	31.58	35551	31.7	41271	31.7	22234	31.7	21116	31.7	30979	31.7	23351
22.6784	685.14	22.6784	285.2	22.6784	329.01	31.6	36472	31.72	40283	31.72	21854	31.72	21053	31.72	29967	31.72	23372
22.6976	695.11	22.6976	291.47	22.6976	345.4	31.62	37356	31.74	39477	31.74	21260	31.74	21188	31.74	29713	31.74	23151
22.7168	697.15	22.7168	296.1	22.7168	367.04	31.64	38242	31.76	38362	31.76	21132	31.76	20885	31.76	28844	31.76	23078
22.736	690.12	22.736	294.17	22.736	391.77	31.66	38480	31.78	37924	31.78	20899	31.78	20935	31.78	27932	31.78	23051
22.7552	694.3	22.7552	295.63	22.7552	427.72	31.68	38210	31.8	37714	31.8	20485	31.8	20978	31.8	27356	31.8	23020
22.7744	694.17	22.7744	290.85	22.7744	459.4	31.7	37218	31.82	36615	31.82	20414	31.82	20730	31.82	26753	31.82	22819
22.7936	719.05	22.7936	290.05	22.7936	499.1	31.72	36294	31.84	35983	31.84	20149	31.84	20434	31.84	26318	31.84	22432
22.8128	755.59	22.8128	290.99	22.8128	534.42	31.74	35147	31.86	35324	31.86	20024	31.86	20355	31.86	25749	31.86	22276
22.832	795.53	22.832	291.85	22.832	560.18	31.76	33639	31.88	34882	31.88	20076	31.88	20829	31.88	25374	31.88	22388
22.8512	839.48	22.8512	297.51	22.8512	582.3	31.78	32326	31.9	34104	31.9	20353	31.9	20505	31.9	25139	31.9	22318
22.8704	846.91	22.8704	298.11	22.8704	580.66	31.8	31185	31.92	33732	31.92	20042	31.92	20337	31.92	24606	31.92	22147
22.8896	840.3	22.8896	303.18	22.8896	578.11	31.82	30322	31.94	33102	31.94	20129	31.94	20508	31.94	24780	31.94	22235
22.9088	788.89	22.9088	301.12	22.9088	555.49	31.84	29280	31.96	33022	31.96	20237	31.96	20200	31.96	24501	31.96	22127
22.928	724.4	22.928	299.48	22.928	535.34	31.86	28759	31.98	32926	31.98	20215	31.98	20449	31.98	24359	31.98	22008
22.9472	656.05	22.9472	298.4	22.9472	523.71	31.88	28498	32	32758	32	20144	32	20297	32	24506	32	21944
22.9664	582.46	22.9664	290.44	22.9664	516.92	31.9	28268	32.02	32830	32.02	20082	32.02	20339	32.02	24222	32.02	22114
22.9856	531.44	22.9856	286.2	22.9856	540.14	31.92	27776	32.04	32553	32.04	20018	32.04	20506	32.04	24257	32.04	21898
23.0048	483.77	23.0048	273.76	23.0048	573.27	31.94	27924	32.06	32629	32.06	19989	32.06	20404	32.06	24177	32.06	22059
23.024	457.51	23.024	262.68	23.024	633.36	31.96	27590	32.08	32661	32.08	19867	32.08	20197	32.08	24169	32.08	21924
23.0432	441.81	23.0432	251.34	23.0432	702.74	31.98	27580	32.1	32908	32.1	19758	32.1	20146	32.1	24192	32.1	21819
23.0624	429.71	23.0624	236.74	23.0624	754.79	32	27567	32.12	32400	32.12	19777	32.12	20011	32.12	24089	32.12	21769
23.0816	431.48	23.0816	228.1	23.0816	798.03	32.02	27250	32.14	32600	32.14	19614	32.14	19983	32.14	23907	32.14	21716
23.1008	428.34	23.1008	216.74	23.1008	789.03	32.04	27412	32.16	32552	32.16	19485	32.16	19950	32.16	23847	32.16	21671
23.12	435.09	23.12	210.94	23.12	756.65	32.06	27463	32.18	32124	32.18	19370	32.18	20092	32.18	23703	32.18	21584
23.1392	443.14	23.1392	208.05	23.1392	693.5	32.08	27147	32.2	32164	32.2	19248	32.2	20032	32.2	23794	32.2	21536
23.1584	447.92	23.1584	205.32	23.1584	608.7	32.1	27300	32.22	31812	32.22	19080	32.22	19722	32.22	23605	32.22	21246
23.1776	460.18	23.1776	207.96	23.1776	533.42	32.12	27061	32.24	31622	32.24	19286	32.24	19789	32.24	23704	32.24	21460
23.1968	462.18	23.1968	207.59	23.1968	457.43	32.14	27012	32.26	31570	32.26	19049	32.26	19533	32.26	23843	32.26	21846
23.216	470.28	23.216	210.48	23.216	405	32.16	27084	32.28	31378	32.28	18877	32.28	19666	32.28	23669	32.28	21371
23.2352	473.99	23.2352	212.16	23.2352	365.9	32.18	27113	32.3	31213	32.3	18795	32.3	19790	32.3	23609	32.3	21380
23.2544	472.64	23.2544	210.67	23.2544	338.15	32.2	27231	32.32	31215	32.32	18959	32.32	19755	32.32	23598	32.32	21100
23.2736	474.88	23.2736	211.19	23.2736	324.42	32.22	27027	32.34	30909	32.34	18909	32.34	19580	32.34	23647	32.34	21352
23.2928	464.59	23.2928	205.82	23.2928	310	32.24	27104	32.36	31202	32.36	19037	32.36	19704	32.36	23784	32.36	21353
23.312	461.64	23.312	202.99	23.312	305.59	32.26	27138	32.38	31402	32.38	19236	32.38	19655	32.38	23697	32.38	21169
23.3312	452.92	23.3312	198.47	23.3312	300.11	32.28	26948	32.4	31462	32.4	19283	32.4	19531	32.4	23465	32.4	20961
23.3504	443.96	23.3504	193.96	23.3504	295.62	32.3	27053	32.42	31233	32.42	19056	32.42	19627	32.42	23438	32.42	21241
23.3696	442.75	23.3696	192.48	23.3696	295.8	32.32	26893	32.44	31558	32.44	18851	32.44	19428	32.44	23498	32.44	21220
23.3888	434.65	23.3888	189.1	23.3888	290.38	32.34	27004	32.46	31793	32.46	19002	32.46	19636	32.46	23484	32.46	21018
23.408	439.33	23.408	190.07	23.408	290.94	32.36	26830	32.48	31554	32.48	19015	32.48	19728	32.48	23554	32.48	21109
23.4272	437.94	23.4272	189.17	23.4272	284.55	32.38	26776	32.5	31744	32.5	19008	32.5	19658	32.5	23430	32.5	21185
23.4464	444.72	23.4464	191.54	23.4464	281.13	32.4	26865	32.52	31452	32.52	18877	32.52	19715	32.52	23292	32.52	21052
23.4656	457.53	23.4656	196.53	23.4656	278.77	32.42	26709	32.54	31739	32.54	19014	32.54	19499	32.54	23322	32.54	20968
23.4848	465.14	23.4848	199.76	23.4848	271.16	32.44	26614	32.56	31283	32.56	18838	32.56	19192	32.56	23365	32.56	21135
23.504	486.64	23.504	207.91	23.504	270	32.46	26664	32.58	31405	32.58	18983	32.58	19316	32.58	23275	32.58	20931
23.5232	502.59	23.5232	213.08	23.5232	263.57	32.48	26725	32.6	31200	32.6	19016	32.6	19558	32.6	23159	32.6	21044
23.5424	529.13	23.5424	221.27	23.5424	262.39	32.5	26838	32.62	30974	32.62	19004	32.62	19183	32.62	23205	32.62	20813
23.5616	563.87	23.5616	231.52	23.5616	264.79	32.52	26581	32.64	31190	32.64	18855	32.64	19366	32.64	23526	32.64	20845
23.5808	591.66	23.5808	239.19	23.5808	265.59	32.54	26634	32.66	31369	32.66	18571	32.66	19315	32.66	23453	32.66	21075
23.6	629.04	23.6	251.76	23.6	274.33	32.56	26844	32.68	31404	32.68	18726	32.68	19205	32.68	23085	32.68	20999
23.6192	646.07	23.6192	260.52	23.6192	279.52	32.58	26539	32.7	31584	32.7	18602	32.7	19217	32.7	23143	32.7	20981
23.6384	660.58	23.6384	272.47	23.6384	289.78	32.6	26606	32.72	31567	32.72	18637	32.72	19365	32.72	23018	32.72	20745
23.6576	665.19	23.6576	286.51	23.6576	302.35	32.62	26764	32.74	31574	32.74	18740	32.74	19360	32.74	23093	32.74	20880
23.6768	647.54	23.6768	296.52	23.6768	310.65	32.64	26815	32.76	31856	32.76	18539	32.76	19288	32.76	22910	32.76	20776
23.696	635.8	23.696	310.29	23.696	326.8	32.66	27036	32.78	31714	32.78	18503	32.78	19120	32.78	23095	32.78	20997
23.7152	604.29	23.7152	314.86	23.7152	338	32.68	27363	32.8	31596	32.8	18648	32.8	19334	32.8	23281	32.8	20997
23.7344	581.06	23.7344	317.22	23.7344	357.07	32.7	27516	32.82	31613	32.82	18404	32.82	19094	32.82	23218	32.82	20821
23.7536	561.05	23.7536	313.67	23.7536	383.29	32.72	27683	32.84	31690	32.84	18635	32.84	19126	32.84	23318	32.84	21053
23.7728	536.95	23.7728	300.09	23.7728	411.92	32.74	27482	32.86	31758	32.86	18558	32.86	19033	32.86	23000	32.86	21184
23.792	527.5	23.792	285.81	23.792	456.26	32.76	27961	32.88	31547	32.88	18385	32.88	19067	32.88	23238	32.88	21364
23.8112	509.87	23.8112	265.83	23.8112	498.29	32.78	27851	32.9	31357	32.9	18475	32.9	19033	32.9	22974	32.9	21299
23.8304	502.54	23.8304	250.1	23.8304	546.81	32.8	27865	32.92	31308	32.92	18540	32.92	18818	32.92	22995	32.92	21115
23.8496	500.21	23.8496	240.05	23.8496	593.35	32.82	28329	32.94	31311	32.94	18645	32.94	18942	32.94	22786	32.94	21096
23.8688	493.31	23.8688	232.51	23.8688	620.42	32.84	28135	32.96	31186	32.96	18541	32.96	18993	32.96	22901	32.96	21106
23.888	498.52	23.888	233.48	23.888	640.87	32.86	28128	32.98	30796	32.98	18480	32.98	19037	32.98	23176	32.98	20968
23.9072	495.8	23.9072	232.7	23.9072	628.54	32.88	28581	33	31199	33	18550	33	18960	33	22993	33	20987
23.9264	499.78	23.9264	235.23	23.9264	605.25	32.9	28299	33.02	31399	33.02	18602	33.02	18944	33.02	23168	33.02	20737
23.9456	508.11	23.9456	237.19	23.9456	570.53	32.92	28092	33.04	31415	33.04	18663	33.04	19001	33.04	22965	33.04	20772
23.9648	509.11	23.9648	233.27	23.9648	519.14	32.94	27872	33.06	31699	33.06	18714	33.06	19061	33.06	23082	33.06	20603
23.984	518.92	23.984	230.49	23.984	477.09	32.96	27861	33.08	31895	33.08	18691	33.08	19110	33.08	23221	33.08	20596
24.0032	516.67	24.0032	220.98	24.0032	427.06	32.98	27937	33.1	31827	33.1	18746	33.1	19068	33.1	22919	33.1	20597
24.0224	517.64	24.0224	213.45	24.0224	390.71	33	27577	33.12	31996	33.12	18803	33.12	18997	33.12	22924	33.12	20407
24.0416	516.71	24.0416	207	24.0416	362.78	33.02	27713	33.14	32028	33.14	18804	33.14	18969	33.14	23042	33.14	20808
24.0608	506.29	24.0608	199.68	24.0608	338.49	33.04	27525	33.16	32058	33.16	18563	33.16	19202	33.16	22984	33.16	20652
24.08	501	24.08	197.67	24.08	328.66	33.06	27762	33.18	31818	33.18	18343	33.18	19048	33.18	23290	33.18	20839
24.0992	483	24.0992	194.41	24.0992	319.39	33.08	27754	33.2	31872	33.2	18444	33.2	19302	33.2	23259	33.2	20910
24.1184	469.78	24.1184	194.08	24.1184	319.58	33.1	27862	33.22	31456	33.22	18565	33.22	19282	33.22	23278	33.22	20622
24.1376	458.2	24.1376	195.79	24.1376	325.88	33.12	27549	33.24	31456	33.24	18301	33.24	19416	33.24	23129	33.24	20807
24.1568	442.13	24.1568	195.13	24.1568	330.45	33.14	27679	33.26	31195	33.26	18568	33.26	19276	33.26	23276	33.26	20661
24.176	437.04	24.176	197.31	24.176	342.31	33.16	28103	33.28	30760	33.28	18504	33.28	19420	33.28	23324	33.28	20697
24.1952	426.12	24.1952	195.7	24.1952	346.96	33.18	28258	33.3	30813	33.3	18568	33.3	19304	33.3	23428	33.3	20694
24.2144	422.48	24.2144	196.01	24.2144	353.21	33.2	28617	33.32	30538	33.32	18743	33.32	19328	33.32	23810	33.32	20778
24.2336	423.54	24.2336	196.04	24.2336	357.17	33.22	28798	33.34	30353	33.34	18960	33.34	19279	33.34	23644	33.34	21001
24.2528	419.07	24.2528	194.27	24.2528	351.55	33.24	29101	33.36	30254	33.36	18850	33.36	19444	33.36	24001	33.36	21012
24.272	422.31	24.272	195.42	24.272	347.95	33.26	29598	33.38	30211	33.38	18760	33.38	19187	33.38	24181	33.38	21024
24.2912	417.27	24.2912	193.03	24.2912	333.37	33.28	29664	33.4	30449	33.4	18943	33.4	19239	33.4	24301	33.4	20952
24.3104	414.46	24.3104	192.5	24.3104	320.12	33.3	30403	33.42	30401	33.42	18966	33.42	19342	33.42	24566	33.42	21281
24.3296	413.43	24.3296	191.57	24.3296	306.86	33.32	30833	33.44	30654	33.44	18905	33.44	19241	33.44	24993	33.44	21180
24.3488	403.84	24.3488	187.51	24.3488	288.69	33.34	31227	33.46	30583	33.46	19077	33.46	19223	33.46	25327	33.46	21357
24.368	401.13	24.368	186.11	24.368	276.67	33.36	31350	33.48	30723	33.48	19242	33.48	19146	33.48	25405	33.48	21385
24.3872	392.05	24.3872	180.46	24.3872	260.37	33.38	31757	33.5	30585	33.5	19645	33.5	19236	33.5	25866	33.5	21410
24.4064	387.1	24.4064	177.3	24.4064	248.92	33.4	32029	33.52	30598	33.52	20067	33.52	18949	33.52	25977	33.52	21397
24.4256	385.84	24.4256	175.46	24.4256	240.97	33.42	32437	33.54	30547	33.54	20286	33.54	19034	33.54	26501	33.54	21476
24.4448	380.76	24.4448	171.89	24.4448	231.45	33.44	32449	33.56	30530	33.56	20601	33.56	18747	33.56	26494	33.56	21623
24.464	382.47	24.464	171.8	24.464	227.74	33.46	32255	33.58	30622	33.58	20646	33.58	18977	33.58	26740	33.58	21457
24.4832	378.34	24.4832	169.5	24.4832	221.76	33.48	32037	33.6	30458	33.6	20821	33.6	19055	33.6	27191	33.6	21678
24.5024	378.2	24.5024	168.98	24.5024	219.14	33.5	32372	33.62	30164	33.62	20653	33.62	19312	33.62	27396	33.62	21770
24.5216	380.64	24.5216	169.76	24.5216	218.61	33.52	31758	33.64	30139	33.64	20343	33.64	19101	33.64	27510	33.64	21744
24.5408	378.12	24.5408	168.87	24.5408	215.71	33.54	31590	33.66	30375	33.66	20279	33.66	19161	33.66	27487	33.66	21853
24.56	382.06	24.56	170.72	24.56	216.52	33.56	31464	33.68	30290	33.68	20053	33.68	19293	33.68	27481	33.68	21671
24.5792	379.86	24.5792	170.17	24.5792	213.34	33.58	31165	33.7	30334	33.7	19941	33.7	19018	33.7	27038	33.7	21986
24.5984	381.67	24.5984	170.94	24.5984	212.05	33.6	31322	33.72	30351	33.72	19618	33.72	19290	33.72	27269	33.72	21964
24.6176	386.04	24.6176	173.5	24.6176	212.28	33.62	31214	33.74	30384	33.74	19498	33.74	19412	33.74	26943	33.74	22310
24.6368	385.19	24.6368	173.9	24.6368	209.72	33.64	30961	33.76	30513	33.76	19402	33.76	19179	33.76	26824	33.76	21893
24.656	389.78	24.656	176.91	24.656	210.25	33.66	30914	33.78	30553	33.78	19319	33.78	19208	33.78	26443	33.78	22249
24.6752	392.17	24.6752	179.01	24.6752	209.85	33.68	31011	33.8	30881	33.8	19233	33.8	19271	33.8	26296	33.8	22128
24.6944	394.38	24.6944	181.26	24.6944	209.72	33.7	31046	33.82	30648	33.82	19057	33.82	19370	33.82	25929	33.82	22026
24.7136	401.7	24.7136	185.99	24.7136	212.66	33.72	31726	33.84	31102	33.84	18938	33.84	19294	33.84	25615	33.84	22329
24.7328	403.53	24.7328	188	24.7328	212.35	33.74	32151	33.86	31034	33.86	18776	33.86	19382	33.86	25506	33.86	22317
24.752	411.42	24.752	192.91	24.752	215.29	33.76	33068	33.88	31198	33.88	18538	33.88	19597	33.88	25529	33.88	22286
24.7712	420.22	24.7712	196.87	24.7712	217.54	33.78	33974	33.9	31681	33.9	18658	33.9	19720	33.9	25470	33.9	22367
24.7904	429.44	24.7904	199.9	24.7904	218.84	33.8	35111	33.92	31602	33.92	18709	33.92	19960	33.92	25326	33.92	22370
24.8096	446.85	24.8096	204.89	24.8096	222.59	33.82	36895	33.94	31689	33.94	18447	33.94	20085	33.94	25377	33.94	22522
24.8288	460.46	24.8288	206.28	24.8288	222.92	33.84	38785	33.96	31603	33.96	18595	33.96	20226	33.96	25833	33.96	22789
24.848	480.51	24.848	210.47	24.848	225.32	33.86	40674	33.98	31723	33.98	18703	33.98	20488	33.98	25668	33.98	23136
24.8672	500.91	24.8672	215.28	24.8672	228.14	33.88	43220	34	31523	34	18632	34	20593	34	26087	34	23158
24.8864	514.35	24.8864	219.5	24.8864	229.51	33.9	45988	34.02	31741	34.02	18678	34.02	20811	34.02	26363	34.02	23648
24.9056	530.58	24.9056	228.18	24.9056	234.58	33.92	48984	34.04	31977	34.04	18679	34.04	21413	34.04	26833	34.04	24076
24.9248	532.05	24.9248	234.2	24.9248	237.08	33.94	51435	34.06	31742	34.06	18789	34.06	21413	34.06	27139	34.06	24470
24.944	531.44	24.944	243.48	24.944	243.25	33.96	53933	34.08	31876	34.08	18906	34.08	21863	34.08	27614	34.08	25099
24.9632	525.89	24.9632	253.13	24.9632	250.84	33.98	56182	34.1	31631	34.1	18937	34.1	22270	34.1	27855	34.1	25668
24.9824	512.12	24.9824	257.8	24.9824	258.14	34	58165	34.12	31725	34.12	19302	34.12	22985	34.12	28458	34.12	26476
25.0016	505.22	25.0016	263.58	25.0016	270.86	34.02	60244	34.14	32267	34.14	19614	34.14	23798	34.14	28907	34.14	27276
25.0208	489.49	25.0208	261.73	25.0208	281.54	34.04	62210	34.16	32276	34.16	19870	34.16	24977	34.16	29242	34.16	28319
25.04	481.93	25.04	258.24	25.04	299.3	34.06	63929	34.18	32861	34.18	20476	34.18	26570	34.18	29853	34.18	29897
25.0592	479.56	25.0592	253.5	25.0592	323.2	34.08	65219	34.2	32848	34.2	20876	34.2	29124	34.2	30443	34.2	32117
25.0784	473.6	25.0784	242.8	25.0784	347.78	34.1	66271	34.22	33366	34.22	20846	34.22	32206	34.22	31370	34.22	33965
25.0976	477.24	25.0976	235.4	25.0976	381.49	34.12	67323	34.24	33543	34.24	20781	34.24	37245	34.24	32042	34.24	36007
25.1168	476.56	25.1168	226.64	25.1168	410.94	34.14	69050	34.26	33702	34.26	20592	34.26	43207	34.26	33114	34.26	38783
25.136	480.16	25.136	221.06	25.136	439.55	34.16	71513	34.28	33993	34.28	20686	34.28	51346	34.28	34454	34.28	42111
25.1552	489.59	25.1552	220.62	25.1552	464.63	34.18	75070	34.3	33944	34.3	20606	34.3	60686	34.3	36256	34.3	45888
25.1744	492.16	25.1744	220.02	25.1744	471.12	34.2	79579	34.32	33637	34.32	20766	34.32	72104	34.32	38213	34.32	50127
25.1936	503.3	25.1936	223.67	25.1936	471.7	34.22	85222	34.34	33377	34.34	20859	34.34	86459	34.34	40579	34.34	54272
25.2128	513.62	25.2128	228.01	25.2128	459.66	34.24	91321	34.36	33321	34.36	20875	34.36	105199	34.36	43223	34.36	57782
25.232	522.65	25.232	231.18	25.232	436.77	34.26	96862	34.38	32828	34.38	21036	34.38	126822	34.38	47178	34.38	60690
25.2512	540.41	25.2512	236.29	25.2512	416.94	34.28	101563	34.4	32852	34.4	21711	34.4	144251	34.4	51980	34.4	62610
25.2704	549.14	25.2704	236.44	25.2704	389.69	34.3	105248	34.42	32986	34.42	22425	34.42	147976	34.42	57232	34.42	64799
25.2896	563.11	25.2896	237.37	25.2896	369.2	34.32	106723	34.44	33018	34.44	23020	34.44	138661	34.44	63332	34.44	67419
25.3088	574.96	25.3088	237.75	25.3088	353.82	34.34	106848	34.46	33065	34.46	24824	34.46	123669	34.46	70055	34.46	70198
25.328	576.59	25.328	234.25	25.328	338.22	34.36	105260	34.48	33300	34.48	26864	34.48	110609	34.48	75833	34.48	75106
25.3472	581.11	25.3472	233.46	25.3472	332.31	34.38	103173	34.5	33750	34.5	30706	34.5	98893	34.5	81449	34.5	81603
25.3664	568.72	25.3664	231.76	25.3664	324.28	34.4	100970	34.52	34194	34.52	36634	34.52	84747	34.52	84721	34.52	89734
25.3856	557.71	25.3856	226.71	25.3856	324.74	34.42	99394	34.54	35191	34.54	45960	34.54	68645	34.54	86135	34.54	99887
25.4048	547.06	25.4048	226.83	25.4048	331.06	34.44	98573	34.56	36304	34.56	57749	34.56	53608	34.56	85884	34.56	109704
25.424	527.26	25.424	224.87	25.424	336.76	34.46	99213	34.58	37376	34.58	69245	34.58	42485	34.58	83338	34.58	118323
25.4432	514.41	25.4432	226.03	25.4432	350.09	34.48	101917	34.6	39164	34.6	75171	34.6	35465	34.6	81080	34.6	122648
25.4624	499.32	25.4624	224.97	25.4624	362.67	34.5	105989	34.62	41545	34.62	76025	34.62	30968	34.62	78224	34.62	121814
25.4816	483.63	25.4816	222.51	25.4816	374.8	34.52	111010	34.64	44494	34.64	79895	34.64	27785	34.64	75484	34.64	117588
25.5008	473.87	25.5008	220.78	25.5008	389.5	34.54	115681	34.66	48707	34.66	94673	34.66	25795	34.66	74778	34.66	109668
25.52	455.24	25.52	213.81	25.52	392.98	34.56	119182	34.68	54096	34.68	119116	34.68	24308	34.68	75633	34.68	100074
25.5392	442.16	25.5392	208.51	25.5392	397.09	34.58	120774	34.7	61633	34.7	143835	34.7	22852	34.7	77952	34.7	89125
25.5584	430.12	25.5584	202.96	25.5584	395.71	34.6	121194	34.72	71518	34.72	151793	34.72	22273	34.72	83423	34.72	77705
25.5776	416.1	25.5776	195.91	25.5776	387.44	34.62	119565	34.74	83887	34.74	135721	34.74	21731	34.74	90423	34.74	66952
25.5968	409.48	25.5968	191.92	25.5968	382.02	34.64	114848	34.76	96099	34.76	108841	34.76	21054	34.76	97024	34.76	57349
25.616	397.42	25.616	185.5	25.616	369.96	34.66	108141	34.78	106403	34.78	91852	34.78	20620	34.78	102856	34.78	49327
25.6352	392.5	25.6352	181.52	25.6352	364.35	34.68	99917	34.8	112401	34.8	85915	34.8	20326	34.8	107655	34.8	42731
25.6544	390.21	25.6544	178.91	25.6544	362.22	34.7	91491	34.82	115531	34.82	77722	34.82	19976	34.82	108840	34.82	37880
25.6736	383.82	25.6736	174.47	25.6736	356.57	34.72	81976	34.84	119017	34.84	60711	34.84	19745	34.84	108146	34.84	34475
25.6928	383.45	25.6928	172.23	25.6928	355.35	34.74	73199	34.86	125313	34.86	42529	34.86	19550	34.86	104118	34.86	31804
25.712	379.9	25.712	169.1	25.712	348.54	34.76	64878	34.88	136796	34.88	30846	34.88	19422	34.88	97814	34.88	29814
25.7312	377.66	25.7312	166.49	25.7312	338.1	34.78	57768	34.9	151780	34.9	25514	34.9	19061	34.9	89640	34.9	28514
25.7504	378.86	25.7504	165.65	25.7504	326.66	34.8	51420	34.92	169105	34.92	23017	34.92	19190	34.92	80986	34.92	27210
25.7696	372.04	25.7696	161.95	25.7696	304.15	34.82	46334	34.94	184629	34.94	21910	34.94	19135	34.94	71365	34.94	26305
25.7888	373.03	25.7888	161.78	25.7888	286.63	34.84	42288	34.96	191594	34.96	20980	34.96	19098	34.96	62634	34.96	25873
25.808	373.42	25.808	161.56	25.808	267.97	34.86	38814	34.98	188520	34.98	20223	34.98	19091	34.98	54436	34.98	25178
25.8272	370.62	25.8272	160.4	25.8272	249.99	34.88	36437	35	176927	35	19929	35	19373	35	47289	35	24577
25.8464	373.68	25.8464	161.36	25.8464	236.97	34.9	34651	35.02	163241	35.02	19688	35.02	19271	35.02	42066	35.02	24197
25.8656	369.77	25.8656	159.91	25.8656	222.39	34.92	33325	35.04	148548	35.04	19493	35.04	19076	35.04	37462	35.04	23553
25.8848	370.79	25.8848	160.31	25.8848	213.39	34.94	32103	35.06	132512	35.06	19147	35.06	19079	35.06	33733	35.06	23038
25.904	373.57	25.904	161.33	25.904	207.26	34.96	31265	35.08	113643	35.08	19200	35.08	18994	35.08	31038	35.08	22808
25.9232	371.75	25.9232	160.77	25.9232	200.25	34.98	30389	35.1	95357	35.1	19055	35.1	18982	35.1	29088	35.1	22519
25.9424	375.91	25.9424	161.65	25.9424	197.52	35	29811	35.12	79170	35.12	18842	35.12	18857	35.12	28185	35.12	22184
25.9616	379.4	25.9616	162.35	25.9616	194.61	35.02	29216	35.14	66806	35.14	18632	35.14	18525	35.14	26907	35.14	21891
25.9808	383.54	25.9808	162.17	25.9808	192.16	35.04	29028	35.16	57401	35.16	18335	35.16	18680	35.16	26372	35.16	21851
26	395.17	26	164.27	26	192.05	35.06	28650	35.18	50732	35.18	18185	35.18	18544	35.18	25854	35.18	21731
26.0192	403.6	26.0192	163.77	26.0192	190.47	35.08	28355	35.2	46093	35.2	18122	35.2	18415	35.2	25110	35.2	21380
26.0384	420.4	26.0384	166	26.0384	190.34	35.1	28154	35.22	42784	35.22	18134	35.22	18391	35.22	25081	35.22	21406
26.0576	442.82	26.0576	169	26.0576	189.48	35.12	27776	35.24	40342	35.24	18084	35.24	18426	35.24	24497	35.24	21058
26.0768	462.35	26.0768	171.43	26.0768	188.23	35.14	27604	35.26	38367	35.26	17890	35.26	18462	35.26	24046	35.26	21074
26.096	490.69	26.096	177.75	26.096	189.55	35.16	27328	35.28	37052	35.28	17656	35.28	18363	35.28	24083	35.28	20788
26.1152	510.58	26.1152	183.34	26.1152	188.62	35.18	27371	35.3	36056	35.3	17411	35.3	18111	35.3	23533	35.3	20748
26.1344	526.91	26.1344	191.34	26.1344	189.08	35.2	27051	35.32	34985	35.32	17561	35.32	18209	35.32	23521	35.32	20466
26.1536	541.21	26.1536	201.49	26.1536	191.87	35.22	27073	35.34	34283	35.34	17508	35.34	18251	35.34	23410	35.34	20516
26.1728	536.14	26.1728	207.88	26.1728	191.77	35.24	26933	35.36	33572	35.36	17433	35.36	18181	35.36	23371	35.36	20336
26.192	527.88	26.192	215.41	26.192	194.82	35.26	26754	35.38	32838	35.38	17507	35.38	17968	35.38	23351	35.38	20172
26.2112	513.36	26.2112	220.99	26.2112	198.87	35.28	26774	35.4	32502	35.4	17373	35.4	17964	35.4	22999	35.4	20042
26.2304	488.98	26.2304	222.05	26.2304	202.21	35.3	26848	35.42	32047	35.42	17395	35.42	18052	35.42	23065	35.42	19987
26.2496	471.8	26.2496	223.85	26.2496	211.09	35.32	26769	35.44	31456	35.44	17318	35.44	17945	35.44	22834	35.44	19887
26.2688	446.89	26.2688	220.66	26.2688	219.12	35.34	26571	35.46	31640	35.46	17529	35.46	17835	35.46	22977	35.46	19770
26.288	429.1	26.288	217.96	26.288	233.58	35.36	26456	35.48	31368	35.48	17638	35.48	17889	35.48	23227	35.48	19773
26.3072	418.68	26.3072	216.46	26.3072	256.34	35.38	26795	35.5	30874	35.5	17434	35.5	17730	35.5	23242	35.5	19800
26.3264	404.82	26.3264	210.92	26.3264	281.48	35.4	26953	35.52	30761	35.52	17460	35.52	17614	35.52	23340	35.52	19634
26.3456	399	26.3456	207.79	26.3456	316.34	35.42	27051	35.54	30586	35.54	17505	35.54	17645	35.54	23430	35.54	19551
26.3648	395.6	26.3648	203.17	26.3648	355.63	35.44	27547	35.56	30419	35.56	17501	35.56	17781	35.56	23375	35.56	19429
26.384	390.38	26.384	196.6	26.384	390.6	35.46	27962	35.58	30112	35.58	17406	35.58	17656	35.58	23482	35.58	19252
26.4032	393.02	26.4032	192.33	26.4032	424.99	35.48	28419	35.6	29918	35.6	17456	35.6	17485	35.6	23334	35.6	19074
26.4224	388.98	26.4224	185.42	26.4224	438.89	35.5	28857	35.62	30114	35.62	17388	35.62	17538	35.62	23271	35.62	19240
26.4416	389.33	26.4416	181.33	26.4416	441.15	35.52	28998	35.64	29871	35.64	17160	35.64	17450	35.64	23322	35.64	19162
26.4608	393.91	26.4608	179.1	26.4608	430.32	35.54	29184	35.66	29749	35.66	17150	35.66	17444	35.66	22925	35.66	19222
26.48	391.94	26.48	175.23	26.48	399.03	35.56	28931	35.68	29575	35.68	17069	35.68	17504	35.68	22902	35.68	19207
26.4992	395.68	26.4992	174.16	26.4992	365.51	35.58	28513	35.7	29669	35.7	17028	35.7	17340	35.7	22548	35.7	19203
26.5184	399.31	26.5184	173.74	26.5184	330.49	35.6	27982	35.72	29584	35.72	17014	35.72	17416	35.72	22694	35.72	19265
26.5376	399.51	26.5376	172.65	26.5376	294.71	35.62	27731	35.74	29418	35.74	16986	35.74	17356	35.74	22245	35.74	19243
26.5568	405.24	26.5568	174.25	26.5568	269.37	35.64	27362	35.76	29496	35.76	17023	35.76	17471	35.76	22017	35.76	19179
26.576	403.16	26.576	173.84	26.576	245.78	35.66	27014	35.78	29197	35.78	16962	35.78	17353	35.78	22136	35.78	19132
26.5952	402.98	26.5952	175.1	26.5952	230.25	35.68	26304	35.8	29145	35.8	16888	35.8	17359	35.8	21948	35.8	18960
26.6144	404.8	26.6144	177.14	26.6144	221.88	35.7	26098	35.82	29095	35.82	16904	35.82	17403	35.82	21983	35.82	18855
26.6336	399.32	26.6336	176.55	26.6336	213.68	35.72	25905	35.84	29144	35.84	16946	35.84	17123	35.84	21960	35.84	19089
26.6528	397.18	26.6528	177.17	26.6528	210.44	35.74	25865	35.86	29215	35.86	16793	35.86	17373	35.86	22155	35.86	19291
26.672	394.91	26.672	177.28	26.672	209.71	35.76	25616	35.88	29028	35.88	16757	35.88	17414	35.88	21793	35.88	19015
26.6912	389.26	26.6912	174.99	26.6912	208.64	35.78	25651	35.9	29070	35.9	16622	35.9	17203	35.9	22046	35.9	19034
26.7104	389.84	26.7104	174.52	26.7104	212.02	35.8	25643	35.92	29153	35.92	16634	35.92	17209	35.92	21945	35.92	19197
26.7296	384.32	26.7296	171.01	26.7296	212.96	35.82	25602	35.94	29202	35.94	16615	35.94	17150	35.94	21885	35.94	19110
26.7488	382.19	26.7488	168.39	26.7488	216.29	35.84	25689	35.96	28994	35.96	16568	35.96	17255	35.96	21734	35.96	19042
26.768	384.41	26.768	167.46	26.768	222.54	35.86	25642	35.98	29294	35.98	16556	35.98	17106	35.98	22081	35.98	19225
26.7872	380.8	26.7872	164.07	26.7872	225.19	35.88	25507	36	29048	36	16643	36	17082	36	22102	36	19187
26.8064	380.69	26.8064	162.9	26.8064	229.88	35.9	25468	36.02	29071	36.02	16618	36.02	17124	36.02	21862	36.02	19254
26.8256	381.93	26.8256	162.24	26.8256	233.83	35.92	25524	36.04	28811	36.04	16564	36.04	17334	36.04	21847	36.04	19194
26.8448	378.84	26.8448	160.08	26.8448	233.78	35.94	25876	36.06	28721	36.06	16565	36.06	17280	36.06	21898	36.06	19099
26.864	381.57	26.864	161.03	26.864	235.69	35.96	26056	36.08	28846	36.08	16435	36.08	17240	36.08	21950	36.08	18987
26.8832	377.76	26.8832	159.07	26.8832	231.46	35.98	25997	36.1	28788	36.1	16363	36.1	17106	36.1	22030	36.1	19174
26.9024	377.7	26.9024	158.67	26.9024	227.9	36	26093	36.12	28732	36.12	16438	36.12	17221	36.12	21898	36.12	19266
26.9216	380.12	26.9216	159.93	26.9216	224.7	36.02	26284	36.14	28683	36.14	16569	36.14	17248	36.14	21932	36.14	19168
26.9408	377.29	26.9408	158.74	26.9408	217.57	36.04	26192	36.16	28923	36.16	16712	36.16	17220	36.16	22101	36.16	19188
26.96	377.88	26.96	159.39	26.96	212.71	36.06	26228	36.18	29022	36.18	16561	36.18	16972	36.18	21914	36.18	19021
26.9792	380.38	26.9792	160.52	26.9792	208.98	36.08	26313	36.2	28904	36.2	16334	36.2	16934	36.2	21961	36.2	18951
26.9984	379.31	26.9984	160.44	26.9984	203.43	36.1	26133	36.22	28791	36.22	16491	36.22	17032	36.22	21980	36.22	18919
27.0176	381.85	27.0176	162.1	27.0176	200.77	36.12	26285	36.24	28795	36.24	16631	36.24	17049	36.24	21748	36.24	18947
27.0368	383.83	27.0368	163.49	27.0368	198.19	36.14	26082	36.26	28697	36.26	16540	36.26	17188	36.26	21769	36.26	19079
27.056	384.78	27.056	164.93	27.056	195.64	36.16	25969	36.28	28958	36.28	16488	36.28	17272	36.28	21748	36.28	19087
27.0752	390.83	27.0752	168.28	27.0752	196.52	36.18	26052	36.3	29049	36.3	16462	36.3	17240	36.3	21771	36.3	19252
27.0944	391.93	27.0944	170.1	27.0944	195.34	36.2	25999	36.32	29046	36.32	16390	36.32	17287	36.32	21620	36.32	19171
27.1136	396.49	27.1136	172.68	27.1136	195.78	36.22	25987	36.34	28967	36.34	16349	36.34	17318	36.34	21817	36.34	19197
27.1328	404.1	27.1328	176.84	27.1328	198.27	36.24	25996	36.36	28798	36.36	16483	36.36	17285	36.36	21609	36.36	19295
27.152	406.6	27.152	178.5	27.152	197.88	36.26	25829	36.38	28964	36.38	16486	36.38	17492	36.38	21786	36.38	19344
27.1712	413.82	27.1712	181.54	27.1712	199.2	36.28	25571	36.4	28893	36.4	16547	36.4	17685	36.4	21391	36.4	19489
27.1904	420.8	27.1904	184.42	27.1904	199.48	36.3	25699	36.42	28949	36.42	16418	36.42	17716	36.42	21600	36.42	19406
27.2096	425.18	27.2096	185.23	27.2096	197.49	36.32	25707	36.44	28999	36.44	16537	36.44	17603	36.44	21921	36.44	19314
27.2288	436.1	27.2288	188.76	27.2288	197.55	36.34	25793	36.46	29056	36.46	16442	36.46	17561	36.46	21977	36.46	19384
27.248	442.47	27.248	189.13	27.248	194.61	36.36	25516	36.48	28894	36.48	16611	36.48	17513	36.48	21900	36.48	19281
27.2672	455.52	27.2672	191.21	27.2672	193.68	36.38	25403	36.5	29004	36.5	16599	36.5	17370	36.5	21847	36.5	19080
27.2864	474.13	27.2864	195.08	27.2864	194.85	36.4	25227	36.52	28997	36.52	16476	36.52	17216	36.52	21674	36.52	18976
27.3056	488.8	27.3056	196.45	27.3056	194.12	36.42	25296	36.54	28889	36.54	16613	36.54	17133	36.54	21814	36.54	19014
27.3248	508.72	27.3248	199.3	27.3248	196.29	36.44	25442	36.56	28660	36.56	16666	36.56	16933	36.56	21792	36.56	18944
27.344	527.49	27.344	202.92	27.344	199.84	36.46	25368	36.58	28872	36.58	16590	36.58	16868	36.58	21948	36.58	18804
27.3632	538.39	27.3632	205.09	27.3632	202.85	36.48	25193	36.6	28927	36.6	16518	36.6	16781	36.6	21947	36.6	18662
27.3824	548.3	27.3824	209.25	27.3824	208.2	36.5	24862	36.62	28980	36.62	16500	36.62	16782	36.62	21624	36.62	18468
27.4016	550.61	27.4016	214.9	27.4016	214.75	36.52	24989	36.64	28796	36.64	16576	36.64	16792	36.64	21641	36.64	18421
27.4208	544.68	27.4208	221.08	27.4208	221.45	36.54	25115	36.66	28941	36.66	16602	36.66	16788	36.66	21573	36.66	18255
27.44	539.57	27.44	230.82	27.44	231.24	36.56	24923	36.68	28917	36.68	16679	36.68	16845	36.68	21674	36.68	18273
27.4592	523.22	27.4592	237.14	27.4592	238.63	36.58	25019	36.7	28936	36.7	16696	36.7	16834	36.7	21282	36.7	18287
27.4784	509.24	27.4784	243.59	27.4784	248.18	36.6	24753	36.72	29068	36.72	16561	36.72	16798	36.72	21575	36.72	18287
27.4976	498.81	27.4976	249.35	27.4976	259.79	36.62	24573	36.74	29337	36.74	16686	36.74	16779	36.74	21250	36.74	18132
27.5168	482.84	27.5168	247.3	27.5168	269.09	36.64	24644	36.76	29389	36.76	16559	36.76	16849	36.76	21533	36.76	18232
27.536	472.48	27.536	244.29	27.536	283.76	36.66	24762	36.78	29666	36.78	16544	36.78	16850	36.78	21288	36.78	18105
27.5552	465.85	27.5552	237.77	27.5552	302.39	36.68	24708	36.8	29800	36.8	16671	36.8	16742	36.8	21358	36.8	18378
27.5744	457.17	27.5744	227.33	27.5744	324.14	36.7	24651	36.82	29754	36.82	16656	36.82	16765	36.82	21351	36.82	18366
27.5936	454.17	27.5936	218.71	27.5936	354.28	36.72	24675	36.84	29601	36.84	16423	36.84	16841	36.84	21066	36.84	18289
27.6128	450.97	27.6128	210.56	27.6128	386.05	36.74	24679	36.86	29588	36.86	16269	36.86	16871	36.86	21317	36.86	18063
27.632	448.01	27.632	203.06	27.632	417.39	36.76	24787	36.88	29513	36.88	16261	36.88	16854	36.88	21151	36.88	18097
27.6512	450.43	27.6512	199.57	27.6512	446.96	36.78	24808	36.9	29547	36.9	16093	36.9	16607	36.9	21237	36.9	18110
27.6704	446.21	27.6704	195.41	27.6704	460.64	36.8	24626	36.92	29248	36.92	15883	36.92	16670	36.92	21272	36.92	18017
27.6896	445.17	27.6896	192.64	27.6896	463.12	36.82	24464	36.94	29133	36.94	16027	36.94	16687	36.94	21184	36.94	18033
27.7088	444.62	27.7088	192.33	27.7088	455.06	36.84	24452	36.96	28939	36.96	16032	36.96	16655	36.96	21139	36.96	18051
27.728	437.51	27.728	189.66	27.728	429.23	36.86	24475	36.98	28997	36.98	15935	36.98	16611	36.98	21094	36.98	17933
27.7472	431.97	27.7472	188.21	27.7472	398.64	36.88	24488	37	29157	37	15989	37	16621	37	21205	37	17942
27.7664	426.79	27.7664	187.14	27.7664	367.38	36.9	24553	37.02	29127	37.02	15951	37.02	16637	37.02	20853	37.02	18004
27.7856	417.91	27.7856	184.31	27.7856	333.15	36.92	24582	37.04	28924	37.04	15984	37.04	16725	37.04	21190	37.04	18162
27.8048	413.35	27.8048	183.16	27.8048	307	36.94	24740	37.06	28823	37.06	16028	37.06	16720	37.06	21091	37.06	17949
27.824	409.07	27.824	181.35	27.824	286.06	36.96	24717	37.08	28608	37.08	16132	37.08	16628	37.08	21151	37.08	17962
27.8432	404.66	27.8432	178.9	27.8432	270.55	36.98	24441	37.1	28513	37.1	16012	37.1	16677	37.1	21121	37.1	17995
27.8624	406.69	27.8624	178.26	27.8624	264.35	37	24405	37.12	28382	37.12	15832	37.12	16629	37.12	21025	37.12	17936
27.8816	403.44	27.8816	175.38	27.8816	259.3	37.02	24473	37.14	28602	37.14	15914	37.14	16655	37.14	21096	37.14	17939
27.9008	405.28	27.9008	174.28	27.9008	260.36	37.04	24579	37.16	28511	37.16	15806	37.16	16577	37.16	21255	37.16	17941
27.92	409.61	27.92	174.36	27.92	265.31	37.06	24397	37.18	28477	37.18	15824	37.18	16558	37.18	21078	37.18	17956
27.9392	407.2	27.9392	172.83	27.9392	266.69	37.08	24434	37.2	28251	37.2	15892	37.2	16565	37.2	20961	37.2	17999
27.9584	408.66	27.9584	172.83	27.9584	269.72	37.1	24516	37.22	28263	37.22	15818	37.22	16596	37.22	21050	37.22	17980
27.9776	409.75	27.9776	174.02	27.9776	270.99	37.12	24697	37.24	28346	37.24	15886	37.24	16573	37.24	21033	37.24	17812
27.9968	405.68	27.9968	173.74	27.9968	267.17	37.14	24786	37.26	28415	37.26	15811	37.26	16470	37.26	21066	37.26	17762
28.016	404.18	28.016	174.98	28.016	263.22	37.16	24601	37.28	28305	37.28	15905	37.28	16520	37.28	20886	37.28	17912
28.0352	401.8	28.0352	176.12	28.0352	257.83	37.18	24613	37.3	28234	37.3	15938	37.3	16532	37.3	21058	37.3	17960
28.0544	396.07	28.0544	176.31	28.0544	249.91	37.2	24649	37.32	28242	37.32	15890	37.32	16579	37.32	20950	37.32	17916
28.0736	394.57	28.0736	176.78	28.0736	244.28	37.22	24651	37.34	28330	37.34	15860	37.34	16681	37.34	20919	37.34	17858
28.0928	390.07	28.0928	175.88	28.0928	238.47	37.24	24655	37.36	28460	37.36	15722	37.36	16654	37.36	20995	37.36	17712
28.112	386.45	28.112	174.29	28.112	233.69	37.26	24612	37.38	28224	37.38	15805	37.38	16523	37.38	21077	37.38	17737
28.1312	386.99	28.1312	173.59	28.1312	232.6	37.28	24604	37.4	28173	37.4	15829	37.4	16522	37.4	21000	37.4	17773
28.1504	382.31	28.1504	170.47	28.1504	230.07	37.3	24700	37.42	28121	37.42	15926	37.42	16613	37.42	21087	37.42	17886
28.1696	381.67	28.1696	168.65	28.1696	230.51	37.32	24843	37.44	28083	37.44	15954	37.44	16599	37.44	21000	37.44	17748
28.1888	383.8	28.1888	167.86	28.1888	233.24	37.34	25103	37.46	28129	37.46	15727	37.46	16592	37.46	21059	37.46	17818
28.208	380.45	28.208	165.16	28.208	232.9	37.36	25204	37.48	28345	37.48	15609	37.48	16598	37.48	20914	37.48	17669
28.2272	381.49	28.2272	164.31	28.2272	234.42	37.38	25056	37.5	28097	37.5	15655	37.5	16559	37.5	20823	37.5	17661
28.2464	384.21	28.2464	164.38	28.2464	235.44	37.4	25118	37.52	28120	37.52	15769	37.52	16472	37.52	20794	37.52	17807
28.2656	383.05	28.2656	163.37	28.2656	232.47	37.42	25247	37.54	28154	37.54	15851	37.54	16494	37.54	20861	37.54	17775
28.2848	386.47	28.2848	164.04	28.2848	230	37.44	25311	37.56	28115	37.56	15813	37.56	16478	37.56	20939	37.56	17819
28.304	391.81	28.304	168.29	28.304	227.1	37.46	25351	37.58	28036	37.58	15782	37.58	16510	37.58	21037	37.58	17838
28.3232	394.39	28.3232	165.54	28.3232	221.03	37.48	25258	37.6	27981	37.6	15868	37.6	16620	37.6	20861	37.6	17814
28.3424	403.76	28.3424	167.21	28.3424	217.74	37.5	25277	37.62	27796	37.62	15852	37.62	16485	37.62	20963	37.62	17863
28.3616	412.22	28.3616	168.46	28.3616	213.41	37.52	25580	37.64	27645	37.64	15879	37.64	16405	37.64	20895	37.64	17830
28.3808	420.91	28.3808	169.56	28.3808	208.98	37.54	25811	37.66	27787	37.66	15914	37.66	16397	37.66	21213	37.66	17788
28.4	436.83	28.4	172.23	28.4	207.66	37.56	25882	37.68	28034	37.68	15739	37.68	16474	37.68	21018	37.68	17786
28.4192	446.04	28.4192	172.61	28.4192	203.3	37.58	26027	37.7	27877	37.7	15773	37.7	16445	37.7	21080	37.7	17732
28.4384	460.58	28.4384	175.46	28.4384	202.43	37.6	26289	37.72	27964	37.72	15945	37.72	16414	37.72	21277	37.72	17740
28.4576	477.33	28.4576	179.88	28.4576	203.27	37.62	26363	37.74	27761	37.74	15987	37.74	16459	37.74	21029	37.74	17710
28.4768	485.2	28.4768	183	28.4768	202.28	37.64	26312	37.76	27681	37.76	15867	37.76	16413	37.76	21333	37.76	17748
28.496	494.11	28.496	188.47	28.496	203.92	37.66	26360	37.78	27756	37.78	15865	37.78	16283	37.78	21005	37.78	17705
28.5152	501.6	28.5152	196.03	28.5152	206.99	37.68	26447	37.8	27667	37.8	15859	37.8	16287	37.8	20906	37.8	17707
28.5344	496.25	28.5344	201.27	28.5344	207.07	37.7	26381	37.82	27575	37.82	15898	37.82	16421	37.82	20995	37.82	17728
28.5536	489.95	28.5536	208.57	28.5536	209.11	37.72	26255	37.84	27568	37.84	16032	37.84	16381	37.84	21045	37.84	17727
28.5728	481.55	28.5728	216.16	28.5728	211.55	37.74	26192	37.86	27686	37.86	15942	37.86	16530	37.86	21061	37.86	17747
28.592	464.23	28.592	220.72	28.592	211.21	37.76	26085	37.88	27939	37.88	15954	37.88	16490	37.88	20921	37.88	17831
28.6112	450.99	28.6112	225.93	28.6112	213.8	37.78	25939	37.9	27767	37.9	15950	37.9	16485	37.9	20938	37.9	17795
28.6304	437.53	28.6304	229.41	28.6304	217.35	37.8	25860	37.92	27609	37.92	16027	37.92	16439	37.92	20940	37.92	17776
28.6496	422.99	28.6496	228.26	28.6496	221.36	37.82	25764	37.94	27572	37.94	16079	37.94	16353	37.94	21094	37.94	17665
28.6688	414.31	28.6688	226.78	28.6688	230.05	37.84	25404	37.96	27546	37.96	16094	37.96	16363	37.96	20928	37.96	17679
28.688	408.03	28.688	221.93	28.688	242.14	37.86	25127	37.98	27467	37.98	16047	37.98	16464	37.98	20807	37.98	17917
28.7072	402.04	28.7072	213.73	28.7072	256.52	37.88	25085	38	27597	38	15986	38	16494	38	20810	38	17804
28.7264	404.67	28.7264	207.09	28.7264	278.01	37.9	24967	38.02	27731	38.02	16022	38.02	16380	38.02	21112	38.02	17637
28.7456	404.15	28.7456	197.65	28.7456	297.75	37.92	24849	38.04	27513	38.04	15914	38.04	16333	38.04	20870	38.04	17635
28.7648	409.28	28.7648	190.72	28.7648	318.82	37.94	24825	38.06	27617	38.06	16060	38.06	16292	38.06	20906	38.06	17803
28.784	420.06	28.784	186.79	28.784	339.82	37.96	24682	38.08	27722	38.08	16036	38.08	16345	38.08	20771	38.08	17746
28.8032	425.89	28.8032	181.83	28.8032	350.12	37.98	24597	38.1	27630	38.1	16134	38.1	16392	38.1	20752	38.1	17513
28.8224	434.28	28.8224	179.89	28.8224	354.52	38	24632	38.12	27589	38.12	16266	38.12	16177	38.12	20715	38.12	17396
28.8416	443.93	28.8416	180.93	28.8416	353.44	38.02	24470	38.14	27684	38.14	16165	38.14	16207	38.14	20939	38.14	17668
28.8608	444.83	28.8608	180.42	28.8608	340.03	38.04	24468	38.16	27738	38.16	16293	38.16	16355	38.16	20974	38.16	17805
28.88	445.05	28.88	182.08	28.88	323.54	38.06	24457	38.18	27781	38.18	16467	38.18	16195	38.18	20781	38.18	17813
28.8992	444.43	28.8992	185.27	28.8992	306.92	38.08	24602	38.2	27779	38.2	16667	38.2	16245	38.2	20918	38.2	17715
28.9184	434.86	28.9184	185.6	28.9184	286.57	38.1	24477	38.22	27677	38.22	16754	38.22	16494	38.22	20723	38.22	17705
28.9376	427.35	28.9376	186.99	28.9376	270.9	38.12	24635	38.24	27674	38.24	17047	38.24	16546	38.24	20866	38.24	17720
28.9568	420.97	28.9568	188.69	28.9568	260.55	38.14	24801	38.26	27697	38.26	17505	38.26	16449	38.26	20847	38.26	17715
28.976	410.8	28.976	187.27	28.976	251.78	38.16	24813	38.28	27638	38.28	17684	38.28	16219	38.28	20758	38.28	17573
28.9952	404.28	28.9952	186.54	28.9952	249.47	38.18	24607	38.3	27706	38.3	17934	38.3	16306	38.3	20636	38.3	17601
29.0144	399.46	29.0144	185.3	29.0144	251.73	38.2	24480	38.32	27573	38.32	18152	38.32	16289	38.32	20577	38.32	17465
29.0336	391.56	29.0336	181.85	29.0336	255.07	38.22	24666	38.34	27683	38.34	17920	38.34	16215	38.34	20754	38.34	17612
29.0528	387.48	29.0528	179.42	29.0528	261.86	38.24	24648	38.36	27905	38.36	17632	38.36	16297	38.36	20547	38.36	17731
29.072	384.05	29.072	176.92	29.072	268.65	38.26	24592	38.38	27687	38.38	17391	38.38	16316	38.38	20681	38.38	17594
29.0912	378.38	29.0912	173.91	29.0912	271.91	38.28	24748	38.4	27672	38.4	17129	38.4	16343	38.4	20795	38.4	17614
29.1104	376.75	29.1104	172.75	29.1104	274.4	38.3	24650	38.42	27719	38.42	16755	38.42	16481	38.42	20724	38.42	17676
29.1296	375.41	29.1296	171.97	29.1296	273.07	38.32	24759	38.44	27907	38.44	16444	38.44	16534	38.44	20813	38.44	17534
29.1488	372.5	29.1488	170.38	29.1488	267.09	38.34	25041	38.46	28039	38.46	16406	38.46	16473	38.46	20774	38.46	17770
29.168	373.88	29.168	170.63	29.168	261.24	38.36	24981	38.48	27930	38.48	16100	38.48	16548	38.48	21062	38.48	17787
29.1872	373.06	29.1872	169.53	29.1872	253.14	38.38	24860	38.5	27895	38.5	15738	38.5	16687	38.5	20647	38.5	17799
29.2064	372.49	29.2064	168.56	29.2064	244.6	38.4	25048	38.52	27983	38.52	15595	38.52	16751	38.52	20948	38.52	17872
29.2256	375.41	29.2256	169.11	29.2256	239.87	38.42	25355	38.54	28106	38.54	15546	38.54	16601	38.54	20698	38.54	17975
29.2448	373.62	29.2448	167.37	29.2448	233.21	38.44	25372	38.56	28022	38.56	15498	38.56	16617	38.56	20757	38.56	18010
29.264	373.66	29.264	166.89	29.264	228.75	38.46	25238	38.58	27974	38.58	15454	38.58	16578	38.58	20826	38.58	18065
29.2832	376.45	29.2832	167.16	29.2832	226.24	38.48	25393	38.6	27873	38.6	15411	38.6	16541	38.6	20851	38.6	17886
29.3024	373.73	29.3024	165.44	29.3024	220.28	38.5	25524	38.62	27794	38.62	15422	38.62	16412	38.62	20719	38.62	17854
29.3216	374.08	29.3216	164.75	29.3216	215.36	38.52	25363	38.64	27884	38.64	15407	38.64	16387	38.64	20889	38.64	17810
29.3408	375.86	29.3408	165.12	29.3408	210.98	38.54	25197	38.66	27889	38.66	15425	38.66	16459	38.66	20790	38.66	18002
29.36	373.82	29.36	163.73	29.36	204.52	38.56	25253	38.68	27652	38.68	15588	38.68	16379	38.68	20914	38.68	18002
29.3792	374.03	29.3792	163.69	29.3792	199.34	38.58	25277	38.7	27761	38.7	15489	38.7	16422	38.7	20918	38.7	17954
29.3984	376.29	29.3984	165.17	29.3984	196.43	38.6	25227	38.72	27877	38.72	15341	38.72	16517	38.72	21136	38.72	17916
29.4176	374.49	29.4176	165.08	29.4176	192.24	38.62	25136	38.74	27784	38.74	15277	38.74	16534	38.74	20961	38.74	17983
29.4368	375.09	29.4368	166.07	29.4368	189.81	38.64	25157	38.76	27675	38.76	15324	38.76	16514	38.76	21128	38.76	18058
29.456	377.78	29.456	168.71	29.456	189.44	38.66	25079	38.78	27543	38.78	15440	38.78	16424	38.78	21024	38.78	18014
29.4752	376.78	29.4752	168.97	29.4752	187.51	38.68	25204	38.8	27605	38.8	15497	38.8	16311	38.8	21160	38.8	17897
29.4944	378.12	29.4944	170.07	29.4944	186.69	38.7	25416	38.82	27519	38.82	15494	38.82	16215	38.82	21135	38.82	17903
29.5136	382.21	29.5136	171.66	29.5136	187.32	38.72	25507	38.84	27526	38.84	15577	38.84	16238	38.84	21080	38.84	18131
29.5328	382.47	29.5328	170.99	29.5328	185.99	38.74	25498	38.86	27592	38.86	15619	38.86	16302	38.86	21217	38.86	18130
29.552	385.68	29.552	171.05	29.552	186	38.76	25695	38.88	27713	38.88	15650	38.88	16359	38.88	21332	38.88	18173
29.5712	391.92	29.5712	172.01	29.5712	187.2	38.78	25845	38.9	27607	38.9	15578	38.9	16326	38.9	20977	38.9	18184
29.5904	394.69	29.5904	171.63	29.5904	186.83	38.8	26047	38.92	27513	38.92	15360	38.92	16332	38.92	21231	38.92	18109
29.6096	399.95	29.6096	172.58	29.6096	187.43	38.82	26323	38.94	27531	38.94	15371	38.94	16378	38.94	21151	38.94	18088
29.6288	405.33	29.6288	173.96	29.6288	188.44	38.84	26590	38.96	27544	38.96	15383	38.96	16388	38.96	21141	38.96	18168
29.648	409.44	29.648	175.2	29.648	189.52	38.86	26644	38.98	27497	38.98	15443	38.98	16468	38.98	21213	38.98	18223
29.6672	415.63	29.6672	177.33	29.6672	191.71	38.88	26813	39	27450	39	15547	39	16335	39	21264	39	18274
29.6864	422.47	29.6864	180.01	29.6864	195.26	38.9	26932	39.02	27321	39.02	15386	39.02	16376	39.02	21246	39.02	18530
29.7056	425.07	29.7056	180.73	29.7056	197.56	38.92	27130	39.04	27297	39.04	15370	39.04	16393	39.04	21623	39.04	18620
29.7248	430.6	29.7248	182.42	29.7248	202.1	38.94	27297	39.06	27395	39.06	15454	39.06	16364	39.06	21456	39.06	18562
29.744	436.31	29.744	184.93	29.744	207.99	38.96	27752	39.08	27547	39.08	15401	39.08	16216	39.08	21325	39.08	18595
29.7632	438.21	29.7632	185.83	29.7632	212.59	38.98	28295	39.1	27595	39.1	15453	39.1	16109	39.1	21837	39.1	18779
29.7824	441.27	29.7824	187.42	29.7824	218.74	39	28850	39.12	27569	39.12	15503	39.12	16295	39.12	21994	39.12	18829
29.8016	443.51	29.8016	188.71	29.8016	225.07	39.02	29334	39.14	27572	39.14	15378	39.14	16379	39.14	22244	39.14	18963
29.8208	439.64	29.8208	187.65	29.8208	229.24	39.04	29793	39.16	27589	39.16	15324	39.16	16347	39.16	22732	39.16	19129
29.84	437.27	29.84	186.3	29.84	234.39	39.06	30387	39.18	27482	39.18	15316	39.18	16418	39.18	23167	39.18	19417
29.8592	433.55	29.8592	184.47	29.8592	239.09	39.08	30840	39.2	27486	39.2	15468	39.2	16460	39.2	23706	39.2	19616
29.8784	428.19	29.8784	180.63	29.8784	241.88	39.1	31264	39.22	27600	39.22	15580	39.22	16363	39.22	23554	39.22	19829
29.8976	427.15	29.8976	178.08	29.8976	245.99	39.12	31719	39.24	27462	39.24	15653	39.24	16205	39.24	24277	39.24	20084
29.9168	429	29.9168	176.14	29.9168	249.84	39.14	31819	39.26	27536	39.26	15574	39.26	16273	39.26	24854	39.26	20240
29.936	430.77	29.936	173.76	29.936	251.06	39.16	31954	39.28	27651	39.28	15632	39.28	16344	39.28	25328	39.28	20535
29.9552	438.53	29.9552	172.92	29.9552	252.38	39.18	32159	39.3	27753	39.3	15688	39.3	16367	39.3	25907	39.3	21022
29.9744	449.68	29.9744	173.77	29.9744	255.51	39.2	31784	39.32	27677	39.32	15916	39.32	16426	39.32	26200	39.32	21467
29.9936	460.38	29.9936	174.91	29.9936	249.05	39.22	31454	39.34	27556	39.34	16000	39.34	16428	39.34	26255	39.34	21778
30.0128	476.61	30.0128	178.89	30.0128	246.02	39.24	31216	39.36	27592	39.36	15942	39.36	16515	39.36	26579	39.36	22077
30.032	493.47	30.032	184.74	30.032	242.72	39.26	30824	39.38	27564	39.38	15991	39.38	16612	39.38	26961	39.38	22372
30.0512	505.12	30.0512	190.94	30.0512	237.73	39.28	29983	39.4	27351	39.4	16147	39.4	16705	39.4	27245	39.4	22552
30.0704	516.27	30.0704	198.54	30.0704	234.64	39.3	29233	39.42	27447	39.42	16296	39.42	16822	39.42	27190	39.42	22705
30.0896	521.54	30.0896	206.33	30.0896	233.39	39.32	28685	39.44	27485	39.44	16291	39.44	16934	39.44	26857	39.44	22697
30.1088	515.95	30.1088	211.51	30.1088	232.13	39.34	28194	39.46	27379	39.46	16203	39.46	17181	39.46	26726	39.46	22488
30.128	506.95	30.128	215.53	30.128	233.79	39.36	27700	39.48	27446	39.48	16290	39.48	17541	39.48	26280	39.48	22424
30.1472	493.26	30.1472	217.85	30.1472	237.46	39.38	27350	39.5	27512	39.5	16150	39.5	17653	39.5	25727	39.5	22141
30.1664	472.96	30.1664	216.02	30.1664	240.86	39.4	26931	39.52	27492	39.52	15984	39.52	17797	39.52	25311	39.52	21815
30.1856	455.08	30.1856	212.84	30.1856	246.21	39.42	26571	39.54	27474	39.54	15834	39.54	18027	39.54	24802	39.54	21492
30.2048	438.49	30.2048	208.88	30.2048	252.61	39.44	26321	39.56	27400	39.56	15828	39.56	18259	39.56	24088	39.56	21127
30.224	421.17	30.224	202.58	30.224	258.08	39.46	26227	39.58	27596	39.58	15854	39.58	18253	39.58	23896	39.58	20736
30.2432	409.89	30.2432	197.18	30.2432	266.31	39.48	26153	39.6	27756	39.6	15798	39.6	18305	39.6	23769	39.6	20446
30.2624	401.56	30.2624	192.23	30.2624	277.37	39.5	26067	39.62	27828	39.62	15630	39.62	18297	39.62	23183	39.62	20198
30.2816	393.06	30.2816	186.38	30.2816	289.85	39.52	26047	39.64	27873	39.64	15476	39.64	18092	39.64	22801	39.64	19836
30.3008	388.71	30.3008	181.3	30.3008	307.2	39.54	25998	39.66	28018	39.66	15523	39.66	17853	39.66	22667	39.66	19502
30.32	386.91	30.32	176.97	30.32	328.71	39.56	25933	39.68	28109	39.68	15672	39.68	17719	39.68	22481	39.68	19148
30.3392	383.84	30.3392	171.7	30.3392	348.6	39.58	25762	39.7	28252	39.7	15852	39.7	17623	39.7	22053	39.7	18811
30.3584	383.52	30.3584	168	30.3584	368.06	39.6	25795	39.72	28619	39.72	16083	39.72	17458	39.72	21697	39.72	18684
30.3776	385.42	30.3776	165.22	30.3776	383.15	39.62	25871	39.74	28971	39.74	16376	39.74	17235	39.74	21485	39.74	18548
30.3968	383.06	30.3968	161.73	30.3968	384.22	39.64	25917	39.76	29356	39.76	17249	39.76	16950	39.76	21440	39.76	18323
30.416	385.2	30.416	160.48	30.416	378.72	39.66	25960	39.78	29938	39.78	18620	39.78	16690	39.78	21060	39.78	18260
30.4352	389.92	30.4352	160.83	30.4352	365.89	39.68	26001	39.8	30434	39.8	20538	39.8	16507	39.8	21208	39.8	18076
30.4544	392.37	30.4544	160.57	30.4544	342.91	39.7	25937	39.82	31006	39.82	23103	39.82	16380	39.82	21141	39.82	18089
30.4736	397.71	30.4736	161.94	30.4736	317.78	39.72	25876	39.84	31848	39.84	25535	39.84	16456	39.84	21018	39.84	18072
30.4928	406.61	30.4928	164.02	30.4928	294.25	39.74	25839	39.86	33051	39.86	26811	39.86	16390	39.86	20897	39.86	18012
30.512	411.78	30.512	164.75	30.512	269.6	39.76	25940	39.88	34443	39.88	25746	39.88	16303	39.88	21034	39.88	17922
30.5312	419.52	30.5312	166.47	30.5312	250.24	39.78	26258	39.9	35720	39.9	23328	39.9	16305	39.9	20980	39.9	17826
30.5504	430.35	30.5504	168.81	30.5504	236.52	39.8	26284	39.92	37284	39.92	21632	39.92	16388	39.92	20964	39.92	17846
30.5696	434.37	30.5696	169.58	30.5696	224.41	39.82	26336	39.94	38628	39.94	21270	39.94	16298	39.94	20959	39.94	17821
30.5888	439.86	30.5888	170.9	30.5888	216.73	39.84	26507	39.96	39464	39.96	21159	39.96	16238	39.96	21060	39.96	17742
30.608	444.24	30.608	172.78	30.608	212.01	39.86	26691	39.98	39939	39.98	20206	39.98	16318	39.98	21137	39.98	17873
30.6272	440.69	30.6272	172.18	30.6272	205.78	39.88	27020	40	39880	40	18653	40	16303	40	20947	40	17963
30.6464	437.86	30.6464	173.28	30.6464	202.09	39.9	27381	40.02	39264	40.02	17142	40.02	16272	40.02	21187	40.02	17965
30.6656	435.55	30.6656	175.25	30.6656	200	39.92	27567	40.04	38098	40.04	16187	40.04	16259	40.04	21075	40.04	17962
30.6848	427.5	30.6848	175.92	30.6848	196.66	39.94	27781	40.06	36727	40.06	15705	40.06	16100	40.06	21374	40.06	18008
30.704	424.7	30.704	181.66	30.704	199.19	39.96	28266	40.08	35613	40.08	15494	40.08	15884	40.08	21323	40.08	18044
30.7232	418.63	30.7232	185.41	30.7232	200.89	39.98	29093	40.1	34629	40.1	15341	40.1	16179	40.1	21367	40.1	18175
30.7424	410.85	30.7424	183.87	30.7424	198.97	40	30179	40.12	33372	40.12	15311	40.12	16442	40.12	21618	40.12	18299
30.7616	406.01	30.7616	185.58	30.7616	202.69	40.02	31144	40.14	32156	40.14	15364	40.14	16343	40.14	21570	40.14	18241
30.7808	404.87	30.7808	187.39	30.7808	209.17	40.04	32120	40.16	31108	40.16	15407	40.16	16292	40.16	21809	40.16	18275
30.8	399.43	30.8	185.65	30.8	214.1	40.06	33286	40.18	30177	40.18	15422	40.18	16185	40.18	22299	40.18	18270
30.8192	397.02	30.8192	183.78	30.8192	220.99	40.08	34595	40.2	29487	40.2	15451	40.2	16065	40.2	22706	40.2	18212
30.8384	397.27	30.8384	181.9	30.8384	229.19	40.1	35619	40.22	28931	40.22	15572	40.22	16130	40.22	22958	40.22	18250
30.8576	393.69	30.8576	178.03	30.8576	235.42	40.12	36431	40.24	28583	40.24	15857	40.24	16170	40.24	23588	40.24	18320
30.8768	390.94	30.8768	174.7	30.8768	242.08	40.14	37359	40.26	28403	40.26	16289	40.26	16187	40.26	24407	40.26	18256
30.896	389.83	30.896	172.83	30.896	249.45	40.16	37889	40.28	28335	40.28	16774	40.28	16182	40.28	25269	40.28	18179
30.9152	387.1	30.9152	170.61	30.9152	256.13	40.18	38215	40.3	28279	40.3	17272	40.3	16182	40.3	26505	40.3	18156
30.9344	383.73	30.9344	168.48	30.9344	261.17	40.2	38057	40.32	28189	40.32	17366	40.32	16192	40.32	27899	40.32	18093
30.9536	382.16	30.9536	167.59	30.9536	266.08	40.22	37715	40.34	28255	40.34	17099	40.34	16273	40.34	29149	40.34	18021
30.9728	380.81	30.9728	166.51	30.9728	268.5	40.24	37063	40.36	28131	40.36	16816	40.36	16195	40.36	29950	40.36	18005
30.992	377.82	30.992	164.34	30.992	266.99	40.26	36206	40.38	27849	40.38	16606	40.38	16104	40.38	30929	40.38	18074
31.0112	377.85	31.0112	163.62	31.0112	263.95	40.28	35149	40.4	28015	40.4	16491	40.4	16153	40.4	31820	40.4	18196
31.0304	378.11	31.0304	162.96	31.0304	258.69	40.3	33829	40.42	28220	40.42	16478	40.42	16103	40.42	32157	40.42	18106
31.0496	376.7	31.0496	161.6	31.0496	250.38	40.32	32784	40.44	28496	40.44	16251	40.44	16059	40.44	31971	40.44	17994
31.0688	376.77	31.0688	161.15	31.0688	242.22	40.34	31808	40.46	28847	40.46	15876	40.46	16118	40.46	31553	40.46	18040
31.088	377.45	31.088	161.54	31.088	234.58	40.36	30664	40.48	29305	40.48	15488	40.48	16161	40.48	31121	40.48	18110
31.1072	375.63	31.1072	160.33	31.1072	225.26	40.38	29494	40.5	29991	40.5	15261	40.5	16234	40.5	30190	40.5	18085
31.1264	375.01	31.1264	160.06	31.1264	217.45	40.4	28773	40.52	30815	40.52	15160	40.52	16185	40.52	28859	40.52	17989
31.1456	376.87	31.1456	160.86	31.1456	211.68	40.42	28325	40.54	31610	40.54	15008	40.54	16199	40.54	27910	40.54	18073
31.1648	373.5	31.1648	159.63	31.1648	203.92	40.44	27795	40.56	32597	40.56	14906	40.56	16201	40.56	26941	40.56	18056
31.184	373.81	31.184	159.63	31.184	198.33	40.46	27328	40.58	33453	40.58	14888	40.58	16236	40.58	25839	40.58	18105
31.2032	375.24	31.2032	160.91	31.2032	194.64	40.48	26960	40.6	33733	40.6	14765	40.6	16241	40.6	24756	40.6	18138
31.2224	373.47	31.2224	160.67	31.2224	189.97	40.5	26700	40.62	33628	40.62	14773	40.62	16131	40.62	24394	40.62	18204
31.2416	373.69	31.2416	161.12	31.2416	187.32	40.52	26514	40.64	33605	40.64	14756	40.64	16192	40.64	23492	40.64	18327
31.2608	376.78	31.2608	163.09	31.2608	186.53	40.54	26406	40.66	33330	40.66	14829	40.66	16264	40.66	22982	40.66	18371
31.28	375.01	31.28	163.19	31.28	184.48	40.56	26343	40.68	32952	40.68	14815	40.68	16230	40.68	22429	40.68	18378
31.2992	376.45	31.2992	164.07	31.2992	184.34	40.58	26261	40.7	32579	40.7	14807	40.7	16255	40.7	22000	40.7	18441
31.3184	378.1	31.3184	165.48	31.3184	185.13	40.6	26222	40.72	32006	40.72	14896	40.72	16316	40.72	21770	40.72	18471
31.3376	379.16	31.3376	166.47	31.3376	185.83	40.62	26330	40.74	31245	40.74	14940	40.74	16302	40.74	21785	40.74	18578
31.3568	379.07	31.3568	166.62	31.3568	186.1	40.64	26476	40.76	30453	40.76	15073	40.76	16338	40.76	21751	40.76	18544
31.376	380.26	31.376	167.45	31.376	187.08	40.66	26714	40.78	29877	40.78	14964	40.78	16349	40.78	21540	40.78	18411
31.3952	381.62	31.3952	168.44	31.3952	187.89	40.68	26884	40.8	29520	40.8	14795	40.8	16353	40.8	21333	40.8	18502
31.4144	380.31	31.4144	168.36	31.4144	187.14	40.7	27189	40.82	29074	40.82	14744	40.82	16289	40.82	21658	40.82	18665
31.4336	381.15	31.4336	169.01	31.4336	187.18	40.72	27450	40.84	28787	40.84	14873	40.84	16352	40.84	21758	40.84	18730
31.4528	383.1	31.4528	170.09	31.4528	187.44	40.74	27673	40.86	28718	40.86	14918	40.86	16557	40.86	21837	40.86	18776
31.472	381.49	31.472	170.01	31.472	186.3	40.76	27981	40.88	28452	40.88	14977	40.88	16515	40.88	21941	40.88	18884
31.4912	382.34	31.4912	170.67	31.4912	185.74	40.78	28411	40.9	28256	40.9	15017	40.9	16276	40.9	22188	40.9	18923
31.5104	385.39	31.5104	172.24	31.5104	186.48	40.8	28724	40.92	28268	40.92	15143	40.92	16361	40.92	22658	40.92	19030
31.5296	384.56	31.5296	172.09	31.5296	185.22	40.82	28989	40.94	28382	40.94	15176	40.94	16517	40.94	22866	40.94	19110
31.5488	387.05	31.5488	173.14	31.5488	185.81	40.84	29563	40.96	28267	40.96	15178	40.96	16516	40.96	23049	40.96	19294
31.568	392.07	31.568	175.36	31.568	187.82	40.86	30230	40.98	27943	40.98	15258	40.98	16413	40.98	23143	40.98	19524
31.5872	392.99	31.5872	176.06	31.5872	188.22	40.88	30825	41	27971	41	15309	41	16435	41	23658	41	19714
31.6064	397.62	31.6064	177.56	31.6064	190.33	40.9	31505	41.02	28022	41.02	15342	41.02	16559	41.02	23864	41.02	19960
31.6256	403.7	31.6256	179.73	31.6256	192.97	40.92	32159	41.04	27931	41.04	15353	41.04	16551	41.04	23926	41.04	20186
31.6448	408.59	31.6448	180.91	31.6448	195.22	40.94	33097	41.06	27922	41.06	15361	41.06	16565	41.06	24035	41.06	20409
31.664	412.56	31.664	181.55	31.664	197.15	40.96	34035	41.08	27979	41.08	15286	41.08	16641	41.08	24477	41.08	20775
31.6832	418.32	31.6832	181.34	31.6832	199.25	40.98	34749	41.1	27870	41.1	15189	41.1	16746	41.1	24860	41.1	21117
31.7024	422.71	31.7024	181.38	31.7024	201.4	41	35507	41.12	27870	41.12	15127	41.12	16706	41.12	25003	41.12	21265
31.7216	424.08	31.7216	179.25	31.7216	201.88	41.02	36306	41.14	27845	41.14	15018	41.14	16683	41.14	25429	41.14	21449
31.7408	426.09	31.7408	177.84	31.7408	203.2	41.04	37141	41.16	27805	41.16	14865	41.16	16866	41.16	25687	41.16	21630
31.76	428.45	31.76	177.38	31.76	205.17	41.06	37847	41.18	27959	41.18	14861	41.18	17084	41.18	26034	41.18	21794
31.7792	426.6	31.7792	176.37	31.7792	205.87	41.08	38308	41.2	27920	41.2	14872	41.2	17178	41.2	26284	41.2	21809
31.7984	426.28	31.7984	177	31.7984	207.37	41.1	38920	41.22	27825	41.22	14893	41.22	17339	41.22	26577	41.22	21821
31.8176	430.08	31.8176	179.46	31.8176	210.09	41.12	39604	41.24	27837	41.24	14924	41.24	17561	41.24	27355	41.24	21802
31.8368	424.75	31.8368	181.07	31.8368	210.72	41.14	40073	41.26	27941	41.26	14861	41.26	17850	41.26	27615	41.26	21793
31.856	425.27	31.856	184.31	31.856	212.99	41.16	40554	41.28	28077	41.28	15000	41.28	18181	41.28	28288	41.28	21878
31.8752	429.51	31.8752	188.51	31.8752	216.03	41.18	40859	41.3	28103	41.3	15186	41.3	18375	41.3	28698	41.3	21902
31.8944	433.2	31.8944	191.57	31.8944	218.56	41.2	41132	41.32	28314	41.32	15157	41.32	18669	41.32	28608	41.32	21974
31.9136	440.68	31.9136	194.78	31.9136	221.88	41.22	41393	41.34	28530	41.34	15240	41.34	19009	41.34	29200	41.34	21968
31.9328	453.08	31.9328	198.16	31.9328	227.01	41.24	41440	41.36	28424	41.36	15275	41.36	19503	41.36	29565	41.36	22111
31.952	468.18	31.952	200.74	31.952	232.95	41.26	41370	41.38	28478	41.38	15229	41.38	20103	41.38	29982	41.38	22456
31.9712	482.19	31.9712	201.82	31.9712	238.87	41.28	41348	41.4	28697	41.4	15399	41.4	20624	41.4	30095	41.4	22760
31.9904	498.02	31.9904	202.43	31.9904	246.36	41.3	41107	41.42	28641	41.42	15410	41.42	21184	41.42	30065	41.42	22844
32.0096	512.19	32.0096	202.94	32.0096	254.82	41.32	40788	41.44	28489	41.44	15234	41.44	21600	41.44	30211	41.44	23069
32.0288	513.95	32.0288	199.74	32.0288	259.7	41.34	40484	41.46	28481	41.46	15217	41.46	21860	41.46	30356	41.46	23410
32.048	513.84	32.048	197.99	32.048	265.83	41.36	40052	41.48	28631	41.48	15261	41.48	22018	41.48	30069	41.48	23743
32.0672	510.41	32.0672	195.67	32.0672	271.21	41.38	39283	41.5	28804	41.5	15301	41.5	22120	41.5	30346	41.5	24025
32.0864	495.19	32.0864	191	32.0864	271.94	41.4	38210	41.52	28876	41.52	15352	41.52	22478	41.52	30227	41.52	24241
32.1056	479.6	32.1056	187.52	32.1056	272.19	41.42	37342	41.54	28823	41.54	15382	41.54	22866	41.54	30090	41.54	24423
32.1248	464.77	32.1248	185.09	32.1248	271.92	41.44	36513	41.56	29045	41.56	15503	41.56	23133	41.56	29778	41.56	24637
32.144	449.69	32.144	183.11	32.144	271.12	41.46	35688	41.58	29458	41.58	15699	41.58	23675	41.58	29430	41.58	24849
32.1632	435.65	32.1632	181.99	32.1632	270.64	41.48	34782	41.6	29802	41.6	16131	41.6	24097	41.6	29112	41.6	24865
32.1824	425.71	32.1824	182.4	32.1824	273.45	41.5	33775	41.62	30195	41.62	16910	41.62	24095	41.62	28537	41.62	24806
32.2016	418.83	32.2016	183.42	32.2016	279.74	41.52	33026	41.64	30590	41.64	17779	41.64	23723	41.64	28088	41.64	24625
32.2208	411.24	32.2208	183.51	32.2208	287.88	41.54	32297	41.66	31088	41.66	18994	41.66	23334	41.66	27064	41.66	24240
32.24	406.94	32.24	183.79	32.24	300.49	41.56	31615	41.68	31588	41.68	19994	41.68	23395	41.68	26625	41.68	24104
32.2592	404.92	32.2592	183.47	32.2592	315.89	41.58	31089	41.7	31877	41.7	20230	41.7	24285	41.7	26266	41.7	23938
32.2784	399.87	32.2784	180.75	32.2784	329.41	41.6	30737	41.72	32277	41.72	19761	41.72	25958	41.72	25986	41.72	23660
32.2976	396.86	32.2976	178.01	32.2976	342.73	41.62	30587	41.74	32769	41.74	18835	41.74	28084	41.74	25469	41.74	23458
32.3168	395	32.3168	175.61	32.3168	352.82	41.64	30360	41.76	32990	41.76	18259	41.76	30900	41.76	24967	41.76	23499
32.336	390.68	32.336	172.37	32.336	355.33	41.66	30084	41.78	33184	41.78	18215	41.78	34229	41.78	24263	41.78	23819
32.3552	387.25	32.3552	169.72	32.3552	351.75	41.68	30143	41.8	33512	41.8	18568	41.8	37353	41.8	23793	41.8	24168
32.3744	384.71	32.3744	167.94	32.3744	342.95	41.7	30255	41.82	33605	41.82	18906	41.82	39708	41.82	23760	41.82	24608
32.3936	383.8	32.3936	166.89	32.3936	330.16	41.72	30426	41.84	33394	41.84	19151	41.84	40107	41.84	23508	41.84	25329
32.4128	380.55	32.4128	165.22	32.4128	312.4	41.74	30701	41.86	33080	41.86	19806	41.86	38658	41.86	23039	41.86	26379
32.432	380.24	32.432	164.75	32.432	295.27	41.76	30881	41.88	32705	41.88	20972	41.88	36789	41.88	22647	41.88	27720
32.4512	381.49	32.4512	165.24	32.4512	280	41.78	31176	41.9	32455	41.9	22085	41.9	35191	41.9	22655	41.9	29453
32.4704	379.82	32.4704	164.44	32.4704	264.04	41.8	31476	41.92	32503	41.92	22207	41.92	33901	41.92	22353	41.92	31433
32.4896	380.92	32.4896	164.77	32.4896	251.84	41.82	31936	41.94	32568	41.94	21296	41.94	32325	41.94	22454	41.94	33527
32.5088	383.99	32.5088	166.49	32.5088	242.47	41.84	32557	41.96	32701	41.96	20035	41.96	30221	41.96	22610	41.96	35662
32.528	385.92	32.528	167.66	32.528	234.27	41.86	33258	41.98	33124	41.98	19368	41.98	27842	41.98	22353	41.98	37401
32.5472	388.6	32.5472	169.48	32.5472	227.01	41.88	33942	42	33549	42	19598	42	25608	42	22575	42	38342
32.5664	393.45	32.5664	172.37	32.5664	222.21	41.9	34707	42.02	34245	42.02	20056	42.02	23641	42.02	23100	42.02	38722
32.5856	398.78	32.5856	175.89	32.5856	217.89	41.92	35751	42.04	35148	42.04	20115	42.04	22150	42.04	23206	42.04	38887
32.6048	402.97	32.6048	178.32	32.6048	213.15	41.94	36430	42.06	36104	42.06	20118	42.06	21175	42.06	23988	42.06	38702
32.624	407.8	32.624	181.24	32.624	209	41.96	37222	42.08	37034	42.08	20993	42.08	20484	42.08	24540	42.08	37787
32.6432	415.07	32.6432	184.52	32.6432	206.15	41.98	38334	42.1	37678	42.1	23224	42.1	19939	42.1	25300	42.1	36586
32.6624	417.25	32.6624	185.12	32.6624	201.51	42	39502	42.12	38077	42.12	27177	42.12	19386	42.12	25951	42.12	35373
32.6816	421.3	32.6816	186.33	32.6816	198.43	42.02	40908	42.14	38383	42.14	33174	42.14	19100	42.14	26850	42.14	33861
32.7008	425.82	32.7008	187.32	32.7008	196.5	42.04	42248	42.16	38993	42.16	40108	42.16	19132	42.16	28028	42.16	32234
32.72	427.37	32.72	187.87	32.72	194.42	42.06	43721	42.18	39587	42.18	45381	42.18	19343	42.18	29106	42.18	30765
32.7392	427.56	32.7392	187.28	32.7392	192.66	42.08	45389	42.2	39935	42.2	46465	42.2	19780	42.2	29746	42.2	29475
32.7584	428.05	32.7584	187.72	32.7584	192.48	42.1	47165	42.22	40344	42.22	43178	42.22	20524	42.22	30834	42.22	28473
32.7776	428.2	32.7776	188.03	32.7776	192.86	42.12	48535	42.24	40856	42.24	38495	42.24	21416	42.24	31804	42.24	27674
32.7968	424.66	32.7968	186.37	32.7968	192.79	42.14	49301	42.26	40703	42.26	35330	42.26	22288	42.26	32815	42.26	26927
32.816	422.52	32.816	185.4	32.816	194.48	42.16	49680	42.28	40306	42.28	34127	42.28	22927	42.28	33975	42.28	26446
32.8352	422.74	32.8352	184.44	32.8352	197.98	42.18	49517	42.3	40307	42.3	33043	42.3	23261	42.3	35092	42.3	25907
32.8544	417.79	32.8544	181.76	32.8544	200.57	42.2	48578	42.32	40331	42.32	30375	42.32	23130	42.32	36198	42.32	25374
32.8736	415.44	32.8736	179.34	32.8736	205.09	42.22	47352	42.34	40820	42.34	26471	42.34	22683	42.34	37613	42.34	24935
32.8928	413.64	32.8928	177.56	32.8928	211.45	42.24	45981	42.36	41959	42.36	22562	42.36	22406	42.36	38438	42.36	24334
32.912	411.31	32.912	175.92	32.912	218.43	42.26	44025	42.38	43844	42.38	19532	42.38	22482	42.38	39365	42.38	23726
32.9312	406.77	32.9312	173.28	32.9312	225.3	42.28	41925	42.4	46266	42.4	17758	42.4	23184	42.4	39894	42.4	23072
32.9504	403.28	32.9504	171.7	32.9504	233.38	42.3	39882	42.42	48621	42.42	16854	42.42	23908	42.42	40324	42.42	22574
32.9696	402.84	32.9696	171.14	32.9696	243.31	42.32	37937	42.44	50625	42.44	16389	42.44	24356	42.44	39490	42.44	22126
32.9888	398.41	32.9888	168.71	32.9888	250.47	42.34	36162	42.46	51603	42.46	16140	42.46	24511	42.46	38748	42.46	21625
33.008	397.93	33.008	167.22	33.008	258.04	42.36	34498	42.48	51383	42.48	16087	42.48	24007	42.48	38151	42.48	21136
33.0272	399.71	33.0272	166.26	33.0272	264.96	42.38	33050	42.5	50359	42.5	16127	42.5	22998	42.5	36721	42.5	20806
33.0464	402.69	33.0464	165.33	33.0464	269.66	42.4	31888	42.52	49055	42.52	16327	42.52	22012	42.52	35556	42.52	20663
33.0656	404.29	33.0656	164	33.0656	269.97	42.42	30908	42.54	47965	42.54	16954	42.54	21278	42.54	33770	42.54	20617
33.0848	408.36	33.0848	163.59	33.0848	268.92	42.44	30298	42.56	46500	42.56	18096	42.56	20896	42.56	31895	42.56	20748
33.104	414.06	33.104	164.78	33.104	266.04	42.46	29972	42.58	44622	42.58	19978	42.58	20558	42.58	30465	42.58	21007
33.1232	414.52	33.1232	165.09	33.1232	258.15	42.48	29920	42.6	42605	42.6	22331	42.6	19897	42.6	29026	42.6	21252
33.1424	416.2	33.1424	166.81	33.1424	249.94	42.5	29977	42.62	40415	42.62	24548	42.62	19098	42.62	27845	42.62	21487
33.1616	416.54	33.1616	167.97	33.1616	241.04	42.52	30030	42.64	38479	42.64	25076	42.64	18135	42.64	26651	42.64	21801
33.1808	415.03	33.1808	169.35	33.1808	231.45	42.54	30330	42.66	36935	42.66	23413	42.66	17485	42.66	25610	42.66	22053
33.2	408.67	33.2	169.42	33.2	220.52	42.56	30870	42.68	35809	42.68	21231	42.68	17246	42.68	24870	42.68	22292
33.2192	403.81	33.2192	169.73	33.2192	211.96	42.58	31301	42.7	35334	42.7	19957	42.7	17000	42.7	24261	42.7	22319
33.2384	399.2	33.2384	170	33.2384	204.79	42.6	31555	42.72	35414	42.72	20103	42.72	16671	42.72	23945	42.72	22160
33.2576	391.37	33.2576	168.44	33.2576	197.32	42.62	32115	42.74	36101	42.74	20703	42.74	16491	42.74	23994	42.74	21833
33.2768	385.67	33.2768	167.67	33.2768	192.17	42.64	32665	42.76	37401	42.76	20752	42.76	16371	42.76	24032	42.76	21428
33.296	381.86	33.296	166.6	33.296	188.97	42.66	32775	42.78	39398	42.78	20427	42.78	16257	42.78	23985	42.78	21031
33.3152	379.47	33.3152	166	33.3152	187.5	42.68	32628	42.8	41646	42.8	20766	42.8	16230	42.8	24393	42.8	20661
33.3344	375.74	33.3344	164.54	33.3344	186.6	42.7	32582	42.82	43504	42.82	21631	42.82	16174	42.82	24738	42.82	20396
33.3536	374.98	33.3536	163.65	33.3536	188.37	42.72	32405	42.84	44866	42.84	22170	42.84	16099	42.84	25288	42.84	19940
33.3728	377.14	33.3728	163.96	33.3728	192.82	42.74	31953	42.86	44938	42.86	21861	42.86	15960	42.86	25904	42.86	19543
33.392	375.71	33.392	162.54	33.392	196.99	42.76	31555	42.88	43760	42.88	20422	42.88	15973	42.88	26098	42.88	19087
33.4112	376.2	33.4112	161.9	33.4112	203.17	42.78	31033	42.9	42168	42.9	18830	42.9	15949	42.9	26430	42.9	18645
33.4304	377.64	33.4304	161.79	33.4304	210.47	42.8	30520	42.92	40787	42.92	18094	42.92	15824	42.92	26486	42.92	18518
33.4496	379.28	33.4496	162.16	33.4496	217.82	42.82	30102	42.94	39968	42.94	18087	42.94	15770	42.94	26536	42.94	18350
33.4688	378.81	33.4688	162.37	33.4688	222.97	42.84	29449	42.96	38879	42.96	18109	42.96	15770	42.96	26126	42.96	18144
33.488	379.75	33.488	163.59	33.488	227.02	42.86	28842	42.98	37422	42.98	17529	42.98	15727	42.98	25835	42.98	18071
33.5072	384.23	33.5072	166.11	33.5072	229.93	42.88	28141	43	35956	43	16449	43	15679	43	25757	43	18058
33.5264	385.49	33.5264	168.04	33.5264	228.1	42.9	27698	43.02	34633	43.02	15536	43.02	15802	43.02	25308	43.02	17936
33.5456	390.3	33.5456	170.75	33.5456	225.3	42.92	27520	43.04	33897	43.04	14833	43.04	15804	43.04	24542	43.04	17834
33.5648	396.17	33.5648	173.69	33.5648	221.17	42.94	27137	43.06	33774	43.06	14513	43.06	15879	43.06	23727	43.06	17755
33.584	403.48	33.584	176.22	33.584	216.21	42.96	26658	43.08	33855	43.08	14461	43.08	15851	43.08	23721	43.08	17580
33.6032	408.2	33.6032	176.89	33.6032	209.38	42.98	26310	43.1	34184	43.1	14462	43.1	15690	43.1	23120	43.1	17551
33.6224	413.75	33.6224	177.37	33.6224	203.39	43	26056	43.12	34476	43.12	14388	43.12	15675	43.12	22631	43.12	17622
33.6416	422.17	33.6416	178.23	33.6416	199.43	43.02	25863	43.14	34731	43.14	14315	43.14	15723	43.14	22036	43.14	17846
33.6608	426	33.6608	177.56	33.6608	194.69	43.04	25709	43.16	34505	43.16	14342	43.16	15733	43.16	21558	43.16	17778
33.68	431.89	33.68	178.94	33.68	192.78	43.06	25705	43.18	33866	43.18	14219	43.18	15723	43.18	21654	43.18	17568
33.6992	437.03	33.6992	180.58	33.6992	191.52	43.08	25702	43.2	33689	43.2	14092	43.2	15827	43.2	21191	43.2	17499
33.7184	441.91	33.7184	183.56	33.7184	191.64	43.1	25443	43.22	33354	43.22	14207	43.22	15751	43.22	21025	43.22	17569
33.7376	441.94	33.7376	185.97	33.7376	191.16	43.12	25348	43.24	32632	43.24	14206	43.24	15635	43.24	21056	43.24	17665
33.7568	442.3	33.7568	189.05	33.7568	191.69	43.14	25255	43.26	32159	43.26	14282	43.26	15667	43.26	21049	43.26	17722
33.776	442.66	33.776	192.61	33.776	193.03	43.16	25229	43.28	31690	43.28	14304	43.28	15758	43.28	20801	43.28	17698
33.7952	440.91	33.7952	194.58	33.7952	193.5	43.18	25082	43.3	31075	43.3	14169	43.3	15796	43.3	20630	43.3	17521
33.8144	438.15	33.8144	195.99	33.8144	194.46	43.2	25100	43.32	30426	43.32	14145	43.32	15898	43.32	20738	43.32	17446
33.8336	437.45	33.8336	198.06	33.8336	197.06	43.22	25169	43.34	29874	43.34	14062	43.34	15903	43.34	20663	43.34	17419
33.8528	436.63	33.8528	198.94	33.8528	200.32	43.24	25127	43.36	29463	43.36	13962	43.36	15764	43.36	20421	43.36	17462
33.872	430.39	33.872	196.54	33.872	202.64	43.26	25191	43.38	29254	43.38	14090	43.38	15735	43.38	20325	43.38	17566
33.8912	432.24	33.8912	196.27	33.8912	210.31	43.28	25255	43.4	29015	43.4	14171	43.4	15805	43.4	20305	43.4	17646
33.9104	433.22	33.9104	194.1	33.9104	219.44	43.3	25181	43.42	28851	43.42	14178	43.42	15735	43.42	20352	43.42	17636
33.9296	434.97	33.9296	190.53	33.9296	230.34	43.32	25089	43.44	28766	43.44	14263	43.44	15755	43.44	20414	43.44	17514
33.9488	432.99	33.9488	183.75	33.9488	241.43	43.34	25054	43.46	28554	43.46	14118	43.46	15778	43.46	20485	43.46	17569
33.968	434.09	33.968	178.26	33.968	255.25	43.36	25265	43.48	28519	43.48	13953	43.48	15730	43.48	20369	43.48	17635
33.9872	437.63	33.9872	173.96	33.9872	271.53	43.38	25311	43.5	28496	43.5	13995	43.5	15663	43.5	20166	43.5	17635
34.0064	432.65	34.0064	168.23	34.0064	282.5	43.4	25180	43.52	28352	43.52	13987	43.52	15549	43.52	20281	43.52	17658
34.0256	430.11	34.0256	166.24	34.0256	294.21	43.42	25206	43.54	28263	43.54	14127	43.54	15609	43.54	20243	43.54	17615
34.0448	425.45	34.0448	165.94	34.0448	302.5	43.44	25315	43.56	28324	43.56	14383	43.56	15658	43.56	20500	43.56	17612
34.064	419.17	34.064	167.15	34.064	306.74	43.46	25438	43.58	28371	43.58	14501	43.58	15714	43.58	20530	43.58	17578
34.0832	413.28	34.0832	169.73	34.0832	307.95	43.48	25608	43.6	28285	43.6	14541	43.6	15737	43.6	20485	43.6	17630
34.1024	406.1	34.1024	172.02	34.1024	304.09	43.5	25606	43.62	28361	43.62	14512	43.62	15782	43.62	20752	43.62	17690
34.1216	398.57	34.1216	173.49	34.1216	296.19	43.52	25501	43.64	28459	43.64	14538	43.64	15726	43.64	20456	43.64	17644
34.1408	391.57	34.1408	174.19	34.1408	286.47	43.54	25707	43.66	28410	43.66	14608	43.66	15632	43.66	20268	43.66	17643
34.16	386.65	34.16	173.37	34.16	276.6	43.56	25788	43.68	28264	43.68	14615	43.68	15719	43.68	20414	43.68	17644
34.1792	382.57	34.1792	171.52	34.1792	267.54	43.58	25635	43.7	28019	43.7	14482	43.7	15677	43.7	20530	43.7	17651
34.1984	378.98	34.1984	168.67	34.1984	260.46	43.6	25580	43.72	28009	43.72	14571	43.72	15598	43.72	20491	43.72	17703
34.2176	376.92	34.2176	165.31	34.2176	256.47	43.62	25736	43.74	27919	43.74	14614	43.74	15656	43.74	20413	43.74	17841
34.2368	375.07	34.2368	161.96	34.2368	255.48	43.64	26129	43.76	27880	43.76	14588	43.76	15758	43.76	20395	43.76	17949
34.256	373.66	34.256	158.95	34.256	256.98	43.66	26411	43.78	27899	43.78	14668	43.78	15679	43.78	20444	43.78	18042
34.2752	372.09	34.2752	156.18	34.2752	259.67	43.68	26535	43.8	27783	43.8	14656	43.8	15669	43.8	20372	43.8	17995
34.2944	371.07	34.2944	154.26	34.2944	262.98	43.7	26633	43.82	27640	43.82	14578	43.82	15770	43.82	20274	43.82	17996
34.3136	368.37	34.3136	152.57	34.3136	263.94	43.72	26609	43.84	27642	43.84	14629	43.84	15658	43.84	20448	43.84	18031
34.3328	366.56	34.3328	150.97	34.3328	263.04	43.74	26587	43.86	27774	43.86	14660	43.86	15577	43.86	20564	43.86	18073
34.352	363.93	34.352	149.55	34.352	258.96	43.76	26691	43.88	27788	43.88	14528	43.88	15613	43.88	20717	43.88	18125
34.3712	363.08	34.3712	148.93	34.3712	252.55	43.78	26637	43.9	27724	43.9	14476	43.9	15598	43.9	20619	43.9	18161
34.3904	360.42	34.3904	147.22	34.3904	242.34	43.8	26697	43.92	27679	43.92	14461	43.92	15665	43.92	20540	43.92	18249
34.4096	359.53	34.4096	146.18	34.4096	231.71	43.82	26913	43.94	27702	43.94	14466	43.94	15788	43.94	20454	43.94	18437
34.4288	361.43	34.4288	146.29	34.4288	221.29	43.84	27110	43.96	27669	43.96	14461	43.96	15763	43.96	20601	43.96	18576
34.448	364.27	34.448	146.41	34.448	211	43.86	27248	43.98	27719	43.98	14389	43.98	15746	43.98	20494	43.98	18597
34.4672	369.52	34.4672	147.53	34.4672	202.38	43.88	27522	44	27846	44	14257	44	15765	44	20734	44	18571
34.4864	375.45	34.4864	148.59	34.4864	194.52	43.9	27730	44.02	27703	44.02	14304	44.02	15725	44.02	20713	44.02	18833
34.5056	380.99	34.5056	149.79	34.5056	187.45	43.92	28045	44.04	27508	44.04	14429	44.04	15699	44.04	20901	44.04	19090
34.5248	387.2	34.5248	150.77	34.5248	182.09	43.94	28550	44.06	27621	44.06	14366	44.06	15695	44.06	20938	44.06	19136
34.544	391.38	34.544	152.01	34.544	177.52	43.96	28913	44.08	27671	44.08	14434	44.08	15816	44.08	21258	44.08	19354
34.5632	395.25	34.5632	153.15	34.5632	173.98	43.98	29588	44.1	27639	44.1	14515	44.1	15864	44.1	21331	44.1	19614
34.5824	397.2	34.5824	154.03	34.5824	170.9	44	30492	44.12	27640	44.12	14497	44.12	15812	44.12	21466	44.12	19947
34.6016	398.87	34.6016	155.32	34.6016	168.97	44.02	31728	44.14	27731	44.14	14538	44.14	15854	44.14	21897	44.14	20169
34.6208	392.89	34.6208	154.62	34.6208	165.38	44.04	33044	44.16	27770	44.16	14620	44.16	15870	44.16	21947	44.16	20423
34.64	396.61	34.64	157.53	34.64	169.1	44.06	34409	44.18	27722	44.18	14619	44.18	15780	44.18	22596	44.18	20987
34.6592	395.72	34.6592	159.37	34.6592	166	44.08	35780	44.2	27736	44.2	14640	44.2	15955	44.2	23021	44.2	21589
34.6784	394.17	34.6784	161.63	34.6784	166.36	44.1	37299	44.22	27841	44.22	14766	44.22	16102	44.22	23535	44.22	22090
34.6976	391.88	34.6976	163.49	34.6976	166.88	44.12	39133	44.24	27818	44.24	14979	44.24	16077	44.24	24015	44.24	22803
34.7168	388.98	34.7168	165.64	34.7168	167.74	44.14	40966	44.26	27844	44.26	15148	44.26	16189	44.26	24674	44.26	23577
34.736	385.22	34.736	168.03	34.736	168.95	44.16	42586	44.28	27961	44.28	15338	44.28	16334	44.28	25668	44.28	24656
34.7552	381.47	34.7552	170.17	34.7552	170.83	44.18	44151	44.3	28004	44.3	15464	44.3	16358	44.3	26692	44.3	25833
34.7744	377.31	34.7744	171.92	34.7744	172.89	44.2	45361	44.32	27849	44.32	15466	44.32	16553	44.32	27951	44.32	26842
34.7936	373.92	34.7936	173.54	34.7936	175.91	44.22	46304	44.34	27816	44.34	15292	44.34	16751	44.34	28986	44.34	28038
34.8128	370.65	34.8128	174.21	34.8128	179.49	44.24	47049	44.36	27809	44.36	15270	44.36	16956	44.36	30453	44.36	29424
34.832	368.44	34.832	173.98	34.832	183.65	44.26	46848	44.38	27813	44.38	15280	44.38	17241	44.38	31835	44.38	30796
34.8512	367.06	34.8512	173.13	34.8512	188.38	44.28	46379	44.4	27857	44.4	15216	44.4	17591	44.4	33123	44.4	32307
34.8704	369.84	34.8704	171.08	34.8704	195.97	44.3	46084	44.42	27848	44.42	15207	44.42	17993	44.42	34345	44.42	33646
34.8896	366.92	34.8896	168.62	34.8896	197.31	44.32	45343	44.44	27883	44.44	15100	44.44	18462	44.44	35731	44.44	34628
34.9088	368.06	34.9088	166.11	34.9088	201.19	44.34	44281	44.46	27905	44.46	14928	44.46	19068	44.46	36521	44.46	35363
34.928	369.17	34.928	163.92	34.928	204.91	44.36	43114	44.48	27852	44.48	15036	44.48	19885	44.48	37265	44.48	35820
34.9472	370.85	34.9472	161.91	34.9472	208.12	44.38	41570	44.5	28057	44.5	14949	44.5	20614	44.5	37726	44.5	36209
34.9664	372.76	34.9664	160.95	34.9664	211.3	44.4	40238	44.52	28161	44.52	14838	44.52	21594	44.52	38041	44.52	36220
34.9856	374	34.9856	160.39	34.9856	214.19	44.42	39083	44.54	28113	44.54	14783	44.54	22588	44.54	37370	44.54	35926
35.0048	375.61	35.0048	160.43	35.0048	216.49	44.44	37745	44.56	28105	44.56	14812	44.56	23596	44.56	36889	44.56	35244
35.024	376.32	35.024	160.44	35.024	217.77	44.46	36632	44.58	28164	44.58	14857	44.58	24456	44.58	36314	44.58	34274
35.0432	376.86	35.0432	160.83	35.0432	217.81	44.48	35579	44.6	28259	44.6	14943	44.6	24806	44.6	35201	44.6	33283
35.0624	377.74	35.0624	161.55	35.0624	216.66	44.5	34568	44.62	28231	44.62	15129	44.62	24640	44.62	34233	44.62	32307
35.0816	378.57	35.0816	162.58	35.0816	214.52	44.52	33794	44.64	28328	44.64	15164	44.64	24082	44.64	33230	44.64	31334
35.1008	379.7	35.1008	167.15	35.1008	211.7	44.54	33453	44.66	28609	44.66	15272	44.66	23555	44.66	32191	44.66	30459
35.12	380.34	35.12	164.52	35.12	208.28	44.56	33011	44.68	28755	44.68	15426	44.68	23424	44.68	30754	44.68	29736
35.1392	380.57	35.1392	165.55	35.1392	204.67	44.58	32613	44.7	28795	44.7	15590	44.7	23941	44.7	29769	44.7	28731
35.1584	379.71	35.1584	165.75	35.1584	200.79	44.6	32791	44.72	29176	44.72	15911	44.72	24817	44.72	28831	44.72	27949
35.1776	378.92	35.1776	165.43	35.1776	197.45	44.62	33246	44.74	29263	44.74	16269	44.74	26212	44.74	27743	44.74	27634
35.1968	377.81	35.1968	164.98	35.1968	194.74	44.64	33704	44.76	29467	44.76	17094	44.76	28219	44.76	27048	44.76	27607
35.216	374.12	35.216	163.53	35.216	191.76	44.66	34493	44.78	29947	44.78	18242	44.78	31074	44.78	26444	44.78	27719
35.2352	372.48	35.2352	161.8	35.2352	190.11	44.68	35491	44.8	30359	44.8	20135	44.8	34041	44.8	25799	44.8	28257
35.2544	369.97	35.2544	160	35.2544	188.87	44.7	36780	44.82	30892	44.82	23250	44.82	35855	44.82	25582	44.82	29263
35.2736	366.79	35.2736	158.43	35.2736	187.88	44.72	38320	44.84	31587	44.84	28411	44.84	36022	44.84	25230	44.84	30420
35.2928	365.47	35.2928	161.02	35.2928	187.51	44.74	40586	44.86	32557	44.86	35914	44.86	34205	44.86	25363	44.86	32193
35.312	368.54	35.312	156.97	35.312	187.75	44.76	43332	44.88	33850	44.88	44255	44.88	31464	44.88	25199	44.88	34440
35.3312	363.8	35.3312	157.12	35.3312	187.23	44.78	46211	44.9	35494	44.9	50323	44.9	29576	44.9	25401	44.9	36927
35.3504	365.03	35.3504	157.9	35.3504	187.41	44.8	49758	44.92	37498	44.92	50464	44.92	28955	44.92	25827	44.92	39599
35.3696	365.15	35.3696	158.93	35.3696	186.83	44.82	53618	44.94	40173	44.94	44239	44.94	28323	44.94	26781	44.94	42311
35.3888	366.78	35.3888	164.13	35.3888	186.56	44.84	57469	44.96	43355	44.96	36741	44.96	26901	44.96	27554	44.96	44572
35.408	368.9	35.408	162.64	35.408	185.73	44.86	60678	44.98	47335	44.98	33098	44.98	24749	44.98	28572	44.98	45823
35.4272	369.89	35.4272	163.59	35.4272	184.02	44.88	63723	45	52097	45	33451	45	22407	45	30396	45	46261
35.4464	372.53	35.4464	165.51	35.4464	183.4	44.9	65998	45.02	57332	45.02	34511	45.02	20487	45.02	32356	45.02	45853
35.4656	374.64	35.4656	166.73	35.4656	182.33	44.92	67356	45.04	62193	45.04	33117	45.04	18960	45.04	35107	45.04	44643
35.4848	378.07	35.4848	167.83	35.4848	181.76	44.94	67784	45.06	65705	45.06	29006	45.06	18034	45.06	38485	45.06	43252
35.504	380.89	35.504	168.77	35.504	181.38	44.96	67214	45.08	67101	45.08	24613	45.08	17496	45.08	42010	45.08	41514
35.5232	384.11	35.5232	169.13	35.5232	181.37	44.98	65861	45.1	66535	45.1	22353	45.1	17058	45.1	46050	45.1	39620
35.5424	387.3	35.5424	169.19	35.5424	181.55	45	63850	45.12	64440	45.12	22705	45.12	16684	45.12	50349	45.12	37345
35.5616	390.31	35.5616	169.71	35.5616	182.43	45.02	61426	45.14	61359	45.14	25816	45.14	16657	45.14	53815	45.14	34785
35.5808	393.43	35.5808	169.47	35.5808	183.03	45.04	58358	45.16	58284	45.16	31709	45.16	16513	45.16	56893	45.16	32309
35.6	397.26	35.6	169.65	35.6	184.31	45.06	55198	45.18	55804	45.18	39598	45.18	16187	45.18	58711	45.18	29868
35.6192	400.69	35.6192	170.16	35.6192	185.51	45.08	51486	45.2	52907	45.2	46948	45.2	16059	45.2	59452	45.2	27846
35.6384	405.01	35.6384	171.34	35.6384	187.34	45.1	48064	45.22	49721	45.22	49314	45.22	16009	45.22	59529	45.22	26062
35.6576	409.14	35.6576	172.79	35.6576	188.95	45.12	45129	45.24	46479	45.24	44944	45.24	15959	45.24	58835	45.24	24397
35.6768	413.41	35.6768	174.87	35.6768	190.78	45.14	42264	45.26	43504	45.26	37251	45.26	16008	45.26	56779	45.26	23496
35.696	416.52	35.696	177.3	35.696	192.16	45.16	39607	45.28	41115	45.28	32009	45.28	16029	45.28	54184	45.28	22604
35.7152	419.83	35.7152	179.35	35.7152	193.48	45.18	37302	45.3	39428	45.3	30968	45.3	16009	45.3	51163	45.3	21728
35.7344	424.9	35.7344	182.11	35.7344	194.95	45.2	35414	45.32	38522	45.32	32159	45.32	15994	45.32	48087	45.32	21130
35.7536	432.11	35.7536	186.07	35.7536	196.82	45.22	33821	45.34	38685	45.34	31967	45.34	15936	45.34	45152	45.34	20503
35.7728	440.64	35.7728	189.68	35.7728	198.8	45.24	32516	45.36	40059	45.36	28699	45.36	15962	45.36	41678	45.36	20147
35.792	451.65	35.792	196.98	35.792	205.13	45.26	31299	45.38	42383	45.38	23598	45.38	16102	45.38	37988	45.38	19929
35.8112	462.95	35.8112	195.87	35.8112	203.31	45.28	30720	45.4	46086	45.4	19298	45.4	16118	45.4	35330	45.4	19647
35.8304	475.15	35.8304	197.9	35.8304	205.82	45.3	30024	45.42	51700	45.42	16900	45.42	16114	45.42	32737	45.42	19508
35.8496	484.84	35.8496	197.93	35.8496	208.37	45.32	29370	45.44	58750	45.44	15748	45.44	15988	45.44	30602	45.44	19485
35.8688	493.07	35.8688	197.18	35.8688	210.97	45.34	28973	45.46	65953	45.46	15181	45.46	16076	45.46	28646	45.46	19401
35.888	497.85	35.888	195.24	35.888	213.41	45.36	28603	45.48	71371	45.48	14974	45.48	15991	45.48	26868	45.48	19261
35.9072	498.81	35.9072	192.29	35.9072	215.76	45.38	28365	45.5	73964	45.5	14878	45.5	15849	45.5	25782	45.5	19176
35.9264	495.98	35.9264	189.53	35.9264	217.66	45.4	28178	45.52	73462	45.52	14764	45.52	15915	45.52	24935	45.52	18878
35.9456	490.95	35.9456	187.15	35.9456	219.46	45.42	28000	45.54	70493	45.54	14645	45.54	15937	45.54	24010	45.54	18790
35.9648	484.08	35.9648	185.22	35.9648	221.33	45.44	27858	45.56	67084	45.56	14645	45.56	16116	45.56	23499	45.56	18764
35.984	475.18	35.984	184.5	35.984	222.61	45.46	27717	45.58	64300	45.58	14608	45.58	16067	45.58	23221	45.58	18672
36.0032	466.1	36.0032	184.44	36.0032	224.6	45.48	27702	45.6	61908	45.6	14615	45.6	15950	45.6	22776	45.6	18772
36.0224	456.44	36.0224	185.11	36.0224	226.61	45.5	27483	45.62	59124	45.62	14649	45.62	15969	45.62	22438	45.62	18791
36.0416	446.93	36.0416	186.03	36.0416	233.58	45.52	27556	45.64	55209	45.64	14654	45.64	16034	45.64	22561	45.64	18648
36.0608	436.28	36.0608	186.9	36.0608	232.92	45.54	27727	45.66	50635	45.66	14495	45.66	15996	45.66	21860	45.66	18621
36.08	426.43	36.08	187.61	36.08	238.37	45.56	27779	45.68	46085	45.68	14400	45.68	15947	45.68	22070	45.68	18681
36.0992	417.53	36.0992	187.67	36.0992	245.2	45.58	27843	45.7	42232	45.7	14450	45.7	16004	45.7	21962	45.7	18620
36.1184	412.95	36.1184	191.96	36.1184	257.84	45.6	28047	45.72	38830	45.72	14390	45.72	16058	45.72	21718	45.72	18462
36.1376	401.09	36.1376	186.03	36.1376	264.12	45.62	28184	45.74	36520	45.74	14372	45.74	16041	45.74	21722	45.74	18389
36.1568	393.64	36.1568	183.96	36.1568	274.87	45.64	28528	45.76	34737	45.76	14522	45.76	15808	45.76	21788	45.76	18422
36.176	388.09	36.176	181.13	36.176	285.93	45.66	28779	45.78	33355	45.78	14591	45.78	15997	45.78	21751	45.78	18590
36.1952	382.62	36.1952	178.32	36.1952	296.04	45.68	29009	45.8	32430	45.8	14674	45.8	15963	45.8	21906	45.8	18661
36.2144	378.15	36.2144	174.64	36.2144	303.69	45.7	29492	45.82	31622	45.82	14612	45.82	15867	45.82	21952	45.82	18712
36.2336	375.52	36.2336	171.66	36.2336	309.1	45.72	30048	45.84	30843	45.84	14485	45.84	15913	45.84	22055	45.84	18659
36.2528	374.25	36.2528	168.6	36.2528	312.29	45.74	30494	45.86	30532	45.86	14470	45.86	15923	45.86	21988	45.86	18610
36.272	374.23	36.272	166.18	36.272	313.16	45.76	31156	45.88	30374	45.88	14571	45.88	15916	45.88	22373	45.88	18624
36.2912	375.19	36.2912	163.68	36.2912	311.92	45.78	31960	45.9	30071	45.9	14570	45.9	15907	45.9	22418	45.9	18596
36.3104	377.25	36.3104	161.84	36.3104	309.16	45.8	32887	45.92	29759	45.92	14587	45.92	15970	45.92	22293	45.92	18651
36.3296	380.48	36.3296	160.39	36.3296	304.9	45.82	33962	45.94	29583	45.94	14553	45.94	16013	45.94	22603	45.94	18824
36.3488	384.38	36.3488	158.98	36.3488	298.2	45.84	34900	45.96	29289	45.96	14526	45.96	15896	45.96	22921	45.96	18972
36.368	390.34	36.368	157.9	36.368	290.63	45.86	36082	45.98	29160	45.98	14559	45.98	15759	45.98	23209	45.98	19164
36.3872	396.81	36.3872	157.07	36.3872	280.68	45.88	37218	46	28927	46	14656	46	15742	46	23568	46	19241
36.4064	404.1	36.4064	157.27	36.4064	269.06	45.9	38529	46.02	28936	46.02	14737	46.02	15814	46.02	24287	46.02	19424
36.4256	411.18	36.4256	157.63	36.4256	256.25	45.92	40127	46.04	28975	46.04	14811	46.04	15946	46.04	24565	46.04	19686
36.4448	418.03	36.4448	158.72	36.4448	242.52	45.94	41924	46.06	28767	46.06	14688	46.06	15937	46.06	24996	46.06	19700
36.464	424.57	36.464	160.65	36.464	229.05	45.96	43486	46.08	28738	46.08	14765	46.08	15966	46.08	26061	46.08	19892
36.4832	428.6	36.4832	162.52	36.4832	215.9	45.98	45044	46.1	28669	46.1	14950	46.1	16055	46.1	26585	46.1	20297
36.5024	430.6	36.5024	164.9	36.5024	204.71	46	46307	46.12	28827	46.12	15087	46.12	16175	46.12	27542	46.12	20670
36.5216	430.18	36.5216	167.64	36.5216	194.62	46.02	47608	46.14	28745	46.14	15105	46.14	16197	46.14	28540	46.14	20847
36.5408	427.62	36.5408	171.35	36.5408	186.88	46.04	48789	46.16	28470	46.16	15191	46.16	16176	46.16	29500	46.16	20981
36.56	423.2	36.56	175.22	36.56	180.77	46.06	49586	46.18	28407	46.18	15299	46.18	16162	46.18	30218	46.18	21429
36.5792	417.54	36.5792	179.02	36.5792	176.19	46.08	50203	46.2	28525	46.2	15428	46.2	16270	46.2	31344	46.2	21972
36.5984	411.91	36.5984	182.57	36.5984	173.05	46.1	50810	46.22	28633	46.22	15470	46.22	16216	46.22	31972	46.22	22479
36.6176	406.37	36.6176	185.75	36.6176	171.31	46.12	50979	46.24	28469	46.24	15604	46.24	16325	46.24	32831	46.24	22937
36.6368	401.22	36.6368	187.78	36.6368	170.59	46.14	50851	46.26	28403	46.26	15627	46.26	16489	46.26	33461	46.26	23556
36.656	397.67	36.656	193.85	36.656	170.94	46.16	50255	46.28	28529	46.28	15611	46.28	16683	46.28	34353	46.28	24260
36.6752	395.07	36.6752	189.11	36.6752	171.97	46.18	49728	46.3	28583	46.3	15342	46.3	16950	46.3	35137	46.3	24970
36.6944	394.13	36.6944	187.89	36.6944	179.27	46.2	48907	46.32	28614	46.32	15220	46.32	17211	46.32	35661	46.32	25720
36.7136	394.59	36.7136	185.59	36.7136	178.09	46.22	48092	46.34	28565	46.34	15197	46.34	17199	46.34	36043	46.34	26609
36.7328	395.93	36.7328	182.7	36.7328	183.69	46.24	47139	46.36	28494	46.36	15095	46.36	17236	46.36	36292	46.36	27382
36.752	396.32	36.752	178.15	36.752	190.58	46.26	46198	46.38	28468	46.38	15016	46.38	17549	46.38	36322	46.38	27934
36.7712	397.02	36.7712	173.63	36.7712	200.13	46.28	45237	46.4	28428	46.4	14828	46.4	18030	46.4	36268	46.4	28499
36.7904	395.64	36.7904	169.21	36.7904	211.2	46.3	44542	46.42	28398	46.42	14726	46.42	18509	46.42	36182	46.42	29133
36.8096	394.6	36.8096	165.71	36.8096	224.63	46.32	43832	46.44	28498	46.44	14652	46.44	18823	46.44	35770	46.44	29871
36.8288	391.15	36.8288	162.06	36.8288	238.04	46.34	43168	46.46	28547	46.46	14658	46.46	19433	46.46	35009	46.46	30360
36.848	387.74	36.848	159.37	36.848	251.35	46.36	42660	46.48	28474	46.48	14576	46.48	20165	46.48	34344	46.48	30774
36.8672	382.7	36.8672	157.05	36.8672	261.67	46.38	42373	46.5	28513	46.5	14607	46.5	20976	46.5	33420	46.5	31087
36.8864	377.24	36.8864	155.87	36.8864	268.59	46.4	42703	46.52	28616	46.52	14560	46.52	21812	46.52	32629	46.52	31232
36.9056	373.36	36.9056	155.09	36.9056	271.61	46.42	43208	46.54	28693	46.54	14520	46.54	22470	46.54	31883	46.54	31392
36.9248	370.13	36.9248	154.68	36.9248	270.78	46.44	43432	46.56	28766	46.56	14844	46.56	22763	46.56	31192	46.56	31486
36.944	366.17	36.944	154.7	36.944	265.46	46.46	43643	46.58	28812	46.58	14980	46.58	23258	46.58	30629	46.58	31423
36.9632	362.41	36.9632	154.41	36.9632	256.9	46.48	43994	46.6	28870	46.6	14965	46.6	23835	46.6	29489	46.6	31498
36.9824	360.49	36.9824	154.68	36.9824	247.17	46.5	44378	46.62	28946	46.62	15061	46.62	24720	46.62	28683	46.62	31587
37.0016	359.48	37.0016	155.03	37.0016	237.85	46.52	44708	46.64	28955	46.64	15217	46.64	25709	46.64	27962	46.64	31621
37.0208	358.23	37.0208	155.44	37.0208	229.03	46.54	45118	46.66	29072	46.66	15201	46.66	26788	46.66	27142	46.66	31598
37.04	356.31	37.04	155.27	37.04	220.73	46.56	45346	46.68	29019	46.68	15316	46.68	27812	46.68	26976	46.68	31576
37.0592	355.22	37.0592	154.97	37.0592	214.21	46.58	45286	46.7	29416	46.7	15331	46.7	28911	46.7	26293	46.7	31638
37.0784	355.69	37.0784	155.07	37.0784	210.5	46.6	45090	46.72	29659	46.72	15275	46.72	30282	46.72	26027	46.72	31269
37.0976	356.5	37.0976	154.63	37.0976	207.17	46.62	44898	46.74	29670	46.74	15385	46.74	31164	46.74	25696	46.74	30979
37.1168	355.5	37.1168	153.95	37.1168	204.08	46.64	44936	46.76	30038	46.76	15489	46.76	31914	46.76	25349	46.76	31201
37.136	355.92	37.136	153.33	37.136	201.54	46.66	44998	46.78	30253	46.78	15648	46.78	32096	46.78	25215	46.78	31556
37.1552	357.63	37.1552	152.99	37.1552	198.92	46.68	44864	46.8	30390	46.8	15990	46.8	32105	46.8	25629	46.8	31724
37.1744	357.54	37.1744	152.44	37.1744	195	46.7	45175	46.82	30966	46.82	16326	46.82	32255	46.82	25059	46.82	32081
37.1936	358.26	37.1936	152.44	37.1936	190.88	46.72	45661	46.84	31507	46.84	16851	46.84	32649	46.84	25043	46.84	32770
37.2128	360.04	37.2128	152.7	37.2128	186.3	46.74	46400	46.86	31802	46.86	17677	46.86	33564	46.86	25083	46.86	33732
37.232	361.95	37.232	153.38	37.232	181.88	46.76	47975	46.88	32308	46.88	19150	46.88	35356	46.88	25092	46.88	34917
37.2512	363.21	37.2512	153.87	37.2512	177.33	46.78	50107	46.9	32881	46.9	21092	46.9	38141	46.9	25557	46.9	36575
37.2704	364.97	37.2704	154.51	37.2704	173.1	46.8	53093	46.92	33580	46.92	23136	46.92	42052	46.92	25818	46.92	38728
37.2896	369.29	37.2896	156.23	37.2896	170.55	46.82	56430	46.94	34578	46.94	25245	46.94	47836	46.94	26221	46.94	41196
37.3088	371.85	37.3088	157.47	37.3088	167.61	46.84	60611	46.96	35635	46.96	27853	46.96	55940	46.96	26987	46.96	44440
37.328	374.2	37.328	159.05	37.328	165.1	46.86	65239	46.98	36974	46.98	31701	46.98	66905	46.98	27548	46.98	48687
37.3472	378.65	37.3472	160.86	37.3472	164.53	46.88	70182	47	38731	47	37955	47	80278	47	28660	47	53143
37.3664	382.84	37.3664	162.29	37.3664	164.18	46.9	75239	47.02	40630	47.02	45509	47.02	94459	47.02	29710	47.02	57843
37.3856	383.8	37.3856	162.47	37.3856	163.22	46.92	79921	47.04	42739	47.04	50820	47.04	106272	47.04	31597	47.04	62928
37.4048	386.64	37.4048	162.86	37.4048	163.33	46.94	83673	47.06	45469	47.06	50309	47.06	111020	47.06	33579	47.06	68029
37.424	389.97	37.424	163.25	37.424	164.17	46.96	86195	47.08	48430	47.08	44012	47.08	106650	47.08	36117	47.08	72383
37.4432	391.78	37.4432	163.11	37.4432	165.03	46.98	87434	47.1	50928	47.1	36793	47.1	95511	47.1	38994	47.1	75812
37.4624	392.82	37.4624	162.74	37.4624	165.85	47	87009	47.12	53070	47.12	32713	47.12	84820	47.12	43077	47.12	77979
37.4816	394.2	37.4816	162.48	37.4816	167.13	47.02	85734	47.14	55229	47.14	32733	47.14	79329	47.14	47180	47.14	78288
37.5008	393.82	37.5008	162.81	37.5008	168.2	47.04	83435	47.16	56717	47.16	33901	47.16	78456	47.16	51923	47.16	77361
37.52	394.03	37.52	163.09	37.52	169.54	47.06	80302	47.18	57604	47.18	33548	47.18	77094	47.18	57052	47.18	75437
37.5392	394.15	37.5392	163.25	37.5392	171.54	47.08	76542	47.2	57325	47.2	30340	47.2	71372	47.2	61851	47.2	72708
37.5584	392.8	37.5584	162.99	37.5584	172.84	47.1	72312	47.22	56147	47.22	26001	47.22	62324	47.22	65847	47.22	69605
37.5776	390.41	37.5776	162.51	37.5776	174.04	47.12	67544	47.24	54522	47.24	23033	47.24	51636	47.24	68980	47.24	65744
37.5968	389.3	37.5968	161.78	37.5968	175.79	47.14	62951	47.26	52335	47.26	21740	47.26	42335	47.26	70719	47.26	61436
37.616	388.74	37.616	160.81	37.616	177.75	47.16	58112	47.28	50105	47.28	21915	47.28	36131	47.28	71990	47.28	57079
37.6352	387.4	37.6352	159.59	37.6352	179.47	47.18	53698	47.3	48080	47.3	23617	47.3	32171	47.3	71259	47.3	52643
37.6544	388.16	37.6544	159.08	37.6544	182.17	47.2	50022	47.32	46531	47.32	27069	47.32	29568	47.32	70350	47.32	48691
37.6736	389.53	37.6736	158.79	37.6736	185.21	47.22	47015	47.34	44880	47.34	33232	47.34	27752	47.34	68326	47.34	45258
37.6928	391.76	37.6928	158.98	37.6928	189.23	47.24	44158	47.36	43001	47.36	43907	47.36	25623	47.36	65678	47.36	42143
37.712	393.61	37.712	159.77	37.712	193.42	47.26	41789	47.38	41123	47.38	61457	47.38	23780	47.38	62253	47.38	40004
37.7312	396.72	37.7312	160.7	37.7312	198.31	47.28	39982	47.4	39873	47.4	86511	47.4	22345	47.4	58598	47.4	38021
37.7504	398.25	37.7504	161.79	37.7504	202.78	47.3	38396	47.42	39119	47.42	112558	47.42	20989	47.42	54964	47.42	36359
37.7696	399.21	37.7696	162.82	37.7696	206.46	47.32	37472	47.44	38849	47.44	126954	47.44	19905	47.44	50710	47.44	34929
37.7888	398.69	37.7888	163.55	37.7888	208.94	47.34	36793	47.46	38788	47.46	118912	47.46	18977	47.46	46417	47.46	33604
37.808	398.08	37.808	164.59	37.808	210.48	47.36	36216	47.48	39441	47.48	94219	47.48	18555	47.48	43260	47.48	32513
37.8272	394.89	37.8272	165.42	37.8272	210.04	47.38	35841	47.5	40794	47.5	72544	47.5	17995	47.5	40137	47.5	31354
37.8464	390.76	37.8464	172.13	37.8464	207.78	47.4	35607	47.52	42983	47.52	64995	47.52	17688	47.52	37473	47.52	30275
37.8656	385.52	37.8656	165.5	37.8656	204.15	47.42	35277	47.54	46311	47.54	69356	47.54	17488	47.54	35290	47.54	29142
37.8848	380.29	37.8848	165.24	37.8848	199.88	47.44	34938	47.56	51186	47.56	75446	47.56	17190	47.56	33723	47.56	28025
37.904	375.25	37.904	164.13	37.904	194.74	47.46	34600	47.58	58511	47.58	73507	47.58	16946	47.58	32424	47.58	26772
37.9232	370.91	37.9232	162.7	37.9232	189.78	47.48	34261	47.6	68473	47.6	62975	47.6	16828	47.6	31605	47.6	25552
37.9424	367.04	37.9424	167.86	37.9424	191.82	47.5	33991	47.62	81681	47.62	50005	47.62	16700	47.62	30984	47.62	24548
37.9616	362.68	37.9616	159.99	37.9616	180.84	47.52	33452	47.64	97507	47.64	39666	47.64	16328	47.64	30363	47.64	23903
37.9808	360.31	37.9808	158.61	37.9808	178.09	47.54	33128	47.66	114047	47.66	32703	47.66	16175	47.66	29937	47.66	23005
38	358.6	38	157.24	38	176.25	47.56	32853	47.68	127284	47.68	27319	47.68	16191	47.68	30006	47.68	22074
38.0192	356.86	38.0192	155.7	38.0192	175.41	47.58	32272	47.7	133741	47.7	23905	47.7	16233	47.7	29800	47.7	21591
38.0384	356.88	38.0384	154.48	38.0384	176.6	47.6	31819	47.72	132000	47.72	22478	47.72	15952	47.72	29238	47.72	21162
38.0576	357.12	38.0576	153.24	38.0576	179.29	47.62	31560	47.74	123807	47.74	22448	47.74	15786	47.74	29180	47.74	20743
38.0768	357.41	38.0768	159.1	38.0768	182.91	47.64	31251	47.76	114823	47.76	22464	47.76	15823	47.76	29163	47.76	20233
38.096	359.01	38.096	151.23	38.096	187.96	47.66	30894	47.78	107548	47.78	21744	47.78	15852	47.78	28549	47.78	19847
38.1152	360.67	38.1152	150.24	38.1152	193.35	47.68	30743	47.8	102777	47.8	20069	47.8	15820	47.8	28035	47.8	19765
38.1344	363.19	38.1344	149.57	38.1344	198.32	47.7	30705	47.82	98885	47.82	18109	47.82	15821	47.82	27856	47.82	19760
38.1536	365.3	38.1536	149.35	38.1536	201.95	47.72	30453	47.84	92477	47.84	16934	47.84	15874	47.84	27059	47.84	19483
38.1728	368.26	38.1728	149.34	38.1728	204.08	47.74	30173	47.86	83459	47.86	16107	47.86	15871	47.86	26472	47.86	19213
38.192	370.34	38.192	148.89	38.192	203.47	47.76	29970	47.88	73516	47.88	15516	47.88	15699	47.88	26141	47.88	19327
38.2112	371.42	38.2112	148.75	38.2112	200.38	47.78	29836	47.9	65763	47.9	15262	47.9	15578	47.9	25708	47.9	19265
38.2304	373.25	38.2304	149.48	38.2304	196	47.8	29945	47.92	59594	47.92	15037	47.92	15743	47.92	25260	47.92	19283
38.2496	374	38.2496	149.81	38.2496	189.81	47.82	29758	47.94	55241	47.94	14869	47.94	15783	47.94	24811	47.94	19161
38.2688	373.75	38.2688	150.38	38.2688	182.88	47.84	29552	47.96	52159	47.96	14913	47.96	15733	47.96	24480	47.96	19131
38.288	373.73	38.288	151.7	38.288	176.32	47.86	29548	47.98	49443	47.98	14666	47.98	15775	47.98	23988	47.98	19297
38.3072	372.01	38.3072	153.09	38.3072	170.11	47.88	29520	48	47197	48	14415	48	15917	48	23769	48	19419
38.3264	370.46	38.3264	154.8	38.3264	165.03	47.9	29515	48.02	44840	48.02	14326	48.02	15818	48.02	23611	48.02	19581
38.3456	368.82	38.3456	156.65	38.3456	167.93	47.92	29427	48.04	43407	48.04	14220	48.04	15583	48.04	23235	48.04	19605
38.3648	366.68	38.3648	158.77	38.3648	157.8	47.94	29388	48.06	41764	48.06	14267	48.06	15662	48.06	23230	48.06	19658
38.384	364.49	38.384	160	38.384	155.37	47.96	29203	48.08	40219	48.08	14291	48.08	15704	48.08	22995	48.08	19798
38.4032	362.95	38.4032	161.66	38.4032	154.03	47.98	29219	48.1	38927	48.1	14140	48.1	15705	48.1	22567	48.1	19949
38.4224	361.11	38.4224	162.49	38.4224	152.7	48	29096	48.12	37426	48.12	14077	48.12	15745	48.12	22619	48.12	20123
38.4416	358.65	38.4416	161.86	38.4416	151.91	48.02	28870	48.14	36097	48.14	14072	48.14	15750	48.14	22605	48.14	20482
38.4608	357.17	38.4608	160.79	38.4608	151.85	48.04	28842	48.16	34837	48.16	13971	48.16	15853	48.16	22476	48.16	20573
38.48	355.9	38.48	159.44	38.48	151.84	48.06	28799	48.18	33956	48.18	13807	48.18	16036	48.18	22593	48.18	20792
38.4992	355.31	38.4992	157.86	38.4992	152.59	48.08	28822	48.2	32982	48.2	13855	48.2	15976	48.2	22685	48.2	20835
38.5184	354.37	38.5184	156.54	38.5184	154.15	48.1	28714	48.22	32080	48.22	13818	48.22	16009	48.22	22280	48.22	21103
38.5376	353.88	38.5376	155.59	38.5376	156.17	48.12	28517	48.24	31519	48.24	13914	48.24	16107	48.24	22344	48.24	21201
38.5568	354.07	38.5568	154.81	38.5568	159	48.14	28295	48.26	30904	48.26	13928	48.26	16306	48.26	21955	48.26	21423
38.576	354.4	38.576	154.87	38.576	163.08	48.16	28369	48.28	30499	48.28	13802	48.28	16358	48.28	21921	48.28	21582
38.5952	354.98	38.5952	155.01	38.5952	167.34	48.18	28100	48.3	30448	48.3	13905	48.3	16476	48.3	22045	48.3	21707
38.6144	355.36	38.6144	155.59	38.6144	171.41	48.2	27861	48.32	30208	48.32	13921	48.32	16493	48.32	21722	48.32	21732
38.6336	357.87	38.6336	156.92	38.6336	175.98	48.22	27869	48.34	29651	48.34	13918	48.34	16583	48.34	21775	48.34	21670
38.6528	357.62	38.6528	157.48	38.6528	178.31	48.24	27629	48.36	29556	48.36	13802	48.36	16824	48.36	21405	48.36	21703
38.672	359.9	38.672	158.72	38.672	180.66	48.26	27659	48.38	29481	48.38	13817	48.38	17003	48.38	21315	48.38	21617
38.6912	360.14	38.6912	159.13	38.6912	180.58	48.28	27661	48.4	29428	48.4	13934	48.4	17111	48.4	21622	48.4	21607
38.7104	361.17	38.7104	159.5	38.7104	179.43	48.3	27431	48.42	29469	48.42	13970	48.42	17274	48.42	21292	48.42	21490
38.7296	361.99	38.7296	159.8	38.7296	177.04	48.32	27161	48.44	29408	48.44	14028	48.44	17490	48.44	21241	48.44	21331
38.7488	361.16	38.7488	159.09	38.7488	173.89	48.34	27177	48.46	29164	48.46	14124	48.46	17612	48.46	21358	48.46	21224
38.768	361.83	38.768	158.77	38.768	171.08	48.36	27123	48.48	29037	48.48	13986	48.48	17753	48.48	21208	48.48	21056
38.7872	361.53	38.7872	157.69	38.7872	167.25	48.38	27140	48.5	29129	48.5	14035	48.5	18130	48.5	20675	48.5	20789
38.8064	362.54	38.8064	157.19	38.8064	164.65	48.4	26839	48.52	29044	48.52	14166	48.52	18511	48.52	20946	48.52	20680
38.8256	362.92	38.8256	156.45	38.8256	161.71	48.42	26980	48.54	29034	48.54	14383	48.54	18754	48.54	20998	48.54	20615
38.8448	364.18	38.8448	156.24	38.8448	160.34	48.44	27089	48.56	29172	48.56	14619	48.56	18877	48.56	20867	48.56	20416
38.864	364.59	38.864	155.92	38.864	159.13	48.46	26995	48.58	29010	48.58	14596	48.58	19288	48.58	20978	48.58	20209
38.8832	367	38.8832	156.35	38.8832	159.4	48.48	26910	48.6	28820	48.6	14522	48.6	19550	48.6	20940	48.6	20181
38.9024	367.27	38.9024	156.09	38.9024	158.48	48.5	26843	48.62	28879	48.62	14567	48.62	19980	48.62	21018	48.62	19985
38.9216	368.55	38.9216	156.28	38.9216	158.28	48.52	26859	48.64	29194	48.64	14640	48.64	20525	48.64	20787	48.64	19636
38.9408	367.85	38.9408	155.65	38.9408	165.83	48.54	26926	48.66	29210	48.66	14786	48.66	21191	48.66	20831	48.66	19720
38.96	368.12	38.96	155.91	38.96	156.74	48.56	26759	48.68	29139	48.68	14863	48.68	21793	48.68	20648	48.68	19668
38.9792	367.36	38.9792	155.59	38.9792	155.72	48.58	26530	48.7	29104	48.7	14819	48.7	22259	48.7	20764	48.7	19449
38.9984	368.75	38.9984	156.05	38.9984	155.64	48.6	26702	48.72	28986	48.72	14827	48.72	23064	48.72	20951	48.72	19501
39.0176	370.18	39.0176	156.39	39.0176	155.72	48.62	26649	48.74	29100	48.74	14728	48.74	23813	48.74	20851	48.74	19456
39.0368	371.37	39.0368	157.17	39.0368	155.83	48.64	26576	48.76	29249	48.76	14628	48.76	24809	48.76	20923	48.76	19418
39.056	371.93	39.056	157.22	39.056	155.82	48.66	26704	48.78	29390	48.78	14775	48.78	25233	48.78	20484	48.78	19217
39.0752	374.23	39.0752	158.04	39.0752	156.74	48.68	26652	48.8	29506	48.8	14914	48.8	25687	48.8	20763	48.8	19090
39.0944	376.05	39.0944	157.95	39.0944	157.42	48.7	26661	48.82	29813	48.82	14909	48.82	25885	48.82	20976	48.82	19219
39.1136	379.97	39.1136	158.49	39.1136	158.81	48.72	26745	48.84	30125	48.84	14889	48.84	25743	48.84	20966	48.84	19109
39.1328	382.67	39.1328	158.5	39.1328	159.62	48.74	26875	48.86	30433	48.86	15005	48.86	25447	48.86	20834	48.86	19092
39.152	385.34	39.152	158.74	39.152	160.34	48.76	26936	48.88	30435	48.88	15219	48.88	24555	48.88	20614	48.88	19050
39.1712	387.1	39.1712	158.53	39.1712	160.94	48.78	27093	48.9	30853	48.9	15523	48.9	23773	48.9	21299	48.9	19129
39.1904	389.03	39.1904	158.5	39.1904	161.85	48.8	27026	48.92	31277	48.92	16181	48.92	22812	48.92	21274	48.92	19160
39.2096	392.31	39.2096	158.62	39.2096	162.43	48.82	27040	48.94	31480	48.94	17068	48.94	22054	48.94	21040	48.94	19082
39.2288	393.56	39.2288	158.99	39.2288	162.68	48.84	27254	48.96	31811	48.96	18600	48.96	21167	48.96	20864	48.96	19159
39.248	394.75	39.248	159.07	39.248	162.53	48.86	27218	48.98	32432	48.98	21150	48.98	20396	48.98	21301	48.98	19164
39.2672	394.83	39.2672	159.72	39.2672	162.33	48.88	27358	49	32676	49	24512	49	19676	49	21161	49	19026
39.2864	394.49	39.2864	160.48	39.2864	162.53	48.9	27420	49.02	33148	49.02	28460	49.02	18741	49.02	21128	49.02	18968
39.3056	395.22	39.3056	160.8	39.3056	163.28	48.92	27380	49.04	33907	49.04	32453	49.04	18111	49.04	21028	49.04	19032
39.3248	394.05	39.3248	161.98	39.3248	163.87	48.94	27665	49.06	34192	49.06	34835	49.06	17560	49.06	21315	49.06	18973
39.344	394.65	39.344	162.58	39.344	165.15	48.96	27744	49.08	34390	49.08	34038	49.08	16975	49.08	21279	49.08	18827
39.3632	393.25	39.3632	162.96	39.3632	165.99	48.98	27531	49.1	34590	49.1	30455	49.1	16639	49.1	21580	49.1	18960
39.3824	392.67	39.3824	163.06	39.3824	167.7	49	27231	49.12	34599	49.12	26590	49.12	16323	49.12	21443	49.12	19121
39.4016	392	39.4016	162.82	39.4016	169.6	49.02	27346	49.14	34497	49.14	24498	49.14	16326	49.14	21286	49.14	19032
39.4208	390.16	39.4208	162.86	39.4208	171.92	49.04	27411	49.16	34220	49.16	24347	49.16	16231	49.16	21594	49.16	19196
39.44	388.55	39.44	162.46	39.44	173.89	49.06	27199	49.18	34044	49.18	24847	49.18	16212	49.18	21446	49.18	19120
39.4592	385	39.4592	162.04	39.4592	176.36	49.08	27168	49.2	33565	49.2	24825	49.2	16174	49.2	21446	49.2	19185
39.4784	382.85	39.4784	161.09	39.4784	179.11	49.1	27337	49.22	33238	49.22	22871	49.22	16139	49.22	21505	49.22	19307
39.4976	379.69	39.4976	159.99	39.4976	181.18	49.12	27404	49.24	32779	49.24	20156	49.24	16334	49.24	21348	49.24	19302
39.5168	377.51	39.5168	159.62	39.5168	182.86	49.14	27669	49.26	32143	49.26	17815	49.26	16381	49.26	21703	49.26	19394
39.536	375.23	39.536	158.45	39.536	183.89	49.16	27758	49.28	31806	49.28	16144	49.28	16595	49.28	21888	49.28	19286
39.5552	373.59	39.5552	157.94	39.5552	184.66	49.18	27545	49.3	31575	49.3	15365	49.3	16883	49.3	21923	49.3	19268
39.5744	371.65	39.5744	157.49	39.5744	185.09	49.2	27676	49.32	31179	49.32	14962	49.32	17215	49.32	21996	49.32	19424
39.5936	369.66	39.5936	157.7	39.5936	184.59	49.22	27978	49.34	30708	49.34	14680	49.34	17609	49.34	21804	49.34	19474
39.6128	367.89	39.6128	158.08	39.6128	183.89	49.24	28160	49.36	30164	49.36	14655	49.36	17954	49.36	21764	49.36	19367
39.632	368.84	39.632	157.9	39.632	184.2	49.26	28174	49.38	29706	49.38	14668	49.38	18112	49.38	21907	49.38	19147
39.6512	366.58	39.6512	157.4	39.6512	183.05	49.28	28540	49.4	29515	49.4	14655	49.4	18166	49.4	21750	49.4	19207
39.6704	367.06	39.6704	156.98	39.6704	183.3	49.3	28913	49.42	29266	49.42	14655	49.42	18058	49.42	21855	49.42	19214
39.6896	366.61	39.6896	156.46	39.6896	183.56	49.32	29159	49.44	29012	49.44	14544	49.44	17742	49.44	21848	49.44	19133
39.7088	366.41	39.7088	155.51	39.7088	183.38	49.34	29471	49.46	28971	49.46	14369	49.46	17295	49.46	21732	49.46	19323
39.728	368.35	39.728	154.85	39.728	184.54	49.36	30138	49.48	29185	49.48	14260	49.48	17341	49.48	22155	49.48	19369
39.7472	369.28	39.7472	154.8	39.7472	185.58	49.38	31067	49.5	29153	49.5	14112	49.5	17311	49.5	22102	49.5	19441
39.7664	371.16	39.7664	155.06	39.7664	186.36	49.4	31668	49.52	28931	49.52	14028	49.52	17035	49.52	22240	49.52	19629
39.7856	373.49	39.7856	155.91	39.7856	186.38	49.42	32480	49.54	28808	49.54	14078	49.54	16891	49.54	22525	49.54	19680
39.8048	376.08	39.8048	156.78	39.8048	185.77	49.44	33304	49.56	28879	49.56	14154	49.56	16751	49.56	22877	49.56	19803
39.824	379.56	39.824	158.42	39.824	185.29	49.46	34030	49.58	29083	49.58	14146	49.58	16467	49.58	22847	49.58	19971
39.8432	383.84	39.8432	160.07	39.8432	184.22	49.48	34846	49.6	29193	49.6	14108	49.6	16338	49.6	23196	49.6	20058
39.8624	388.29	39.8624	161.8	39.8624	182.49	49.5	35682	49.62	29123	49.62	14064	49.62	16094	49.62	23267	49.62	20104
39.8816	392.56	39.8816	162.64	39.8816	180.18	49.52	36157	49.64	29049	49.64	14217	49.64	15891	49.64	23919	49.64	19979
39.9008	397.28	39.9008	162.96	39.9008	178.13	49.54	36501	49.66	28891	49.66	14212	49.66	15754	49.66	24103	49.66	19778
39.92	402.37	39.92	163.02	39.92	176.73	49.56	36838	49.68	28948	49.68	14254	49.68	15665	49.68	24933	49.68	19650
39.9392	405.63	39.9392	162.6	39.9392	173.52	49.58	36773	49.7	29022	49.7	14354	49.7	15609	49.7	25319	49.7	19709
39.9584	410.48	39.9584	163.14	39.9584	172.41	49.6	36241	49.72	29060	49.72	14615	49.72	15596	49.72	25912	49.72	19622
39.9776	412.67	39.9776	162.5	39.9776	170.32	49.62	35585	49.74	28976	49.74	14975	49.74	15715	49.74	26203	49.74	19364
39.9968	416.75	39.9968	163.18	39.9968	169.41	49.64	35242	49.76	28862	49.76	15524	49.76	15656	49.76	26944	49.76	19177
40.016	418.85	40.016	164.39	40.016	169.02	49.66	34636	49.78	29162	49.78	16556	49.78	15553	49.78	27338	49.78	18951
40.0352	420.51	40.0352	166.45	40.0352	169.01	49.68	33927	49.8	29059	49.8	17661	49.8	15563	49.8	27390	49.8	18735
40.0544	419.49	40.0544	168.09	40.0544	169.2	49.7	32989	49.82	28948	49.82	18417	49.82	15521	49.82	27465	49.82	18920
40.0736	420.59	40.0736	170.38	40.0736	169.9	49.72	32143	49.84	29080	49.84	18593	49.84	15490	49.84	27483	49.84	19023
40.0928	421.02	40.0928	173.05	40.0928	171.8	49.74	31683	49.86	29039	49.86	17840	49.86	15511	49.86	27175	49.86	18962
40.112	416.8	40.112	174.86	40.112	172.28	49.76	30823	49.88	29077	49.88	16554	49.88	15604	49.88	26662	49.88	18778
40.1312	414.92	40.1312	177.02	40.1312	174.27	49.78	30234	49.9	29350	49.9	15934	49.9	15748	49.9	26624	49.9	18577
40.1504	411.39	40.1504	178.03	40.1504	176.09	49.8	29654	49.92	29233	49.92	15936	49.92	15686	49.92	26481	49.92	18724
40.1696	410.18	40.1696	178.71	40.1696	178.95	49.82	29327	49.94	29353	49.94	16237	49.94	15832	49.94	26181	49.94	18716
40.1888	405.26	40.1888	178.68	40.1888	180.57	49.84	28900	49.96	29450	49.96	16202	49.96	15640	49.96	25383	49.96	18720
40.208	402.1	40.208	178.48	40.208	183.56	49.86	28690	49.98	29633	49.98	15804	49.98	15710	49.98	25138	49.98	18911
40.2272	399.14	40.2272	176.33	40.2272	187.01	49.88	28449	50	29920	50	15155	50	15912	50	24399	50	19166
40.2464	397.69	40.2464	174.29	40.2464	192.38	49.9	28263	50.02	30317	50.02	14619	50.02	15899	50.02	24069	50.02	19224
40.2656	394.26	40.2656	171.9	40.2656	196.82	49.92	28189	50.04	30874	50.04	14215	50.04	15945	50.04	23671	50.04	19176
40.2848	390.08	40.2848	168.99	40.2848	201.98	49.94	28055	50.06	31312	50.06	14042	50.06	16038	50.06	23513	50.06	19371
40.304	386.34	40.304	166.29	40.304	208.51	49.96	28178	50.08	32136	50.08	13857	50.08	16130	50.08	22697	50.08	19666
40.3232	382.43	40.3232	164.87	40.3232	215.92	49.98	28272	50.1	32890	50.1	13833	50.1	16190	50.1	22682	50.1	19736
40.3424	380.46	40.3424	163.08	40.3424	222.66	50	28464	50.12	33790	50.12	13946	50.12	16163	50.12	22465	50.12	19736
40.3616	375.92	40.3616	162.51	40.3616	228.88	50.02	28577	50.14	34423	50.14	13908	50.14	16291	50.14	22039	50.14	19799
40.3808	371.57	40.3808	162.25	40.3808	232.58	50.04	28624	50.16	34560	50.16	13830	50.16	16302	50.16	21820	50.16	19876
40.4	370.75	40.4	161.37	40.4	236.39	50.06	29011	50.18	34360	50.18	13679	50.18	16279	50.18	21886	50.18	19718
40.4192	368.78	40.4192	161.15	40.4192	237.62	50.08	29328	50.2	34203	50.2	13745	50.2	16367	50.2	21612	50.2	19767
[truncated: 996 more rows]

## Sheet: Fig. 3
x	log(sigma_bulk)	log(sigma_total)	Ea_bulk	Ea_total
1	-5.50031	-5.61979	0.428	0.447
2	-3.86967	-4.18842	0.424	0.436
3	-5.00218	-5.38722	0.465	0.463
4	-3.6038	-4.20971	0.411	0.432
5	-3.57187	-4.34486	0.412	0.437
6	-3.1343	-3.72816	0.31	0.38
7	-3.61083	-4.53313	0.388	0.374
8	-2.6517	-3.35952	0.302	0.358

## Sheet: Fig. 4
mean_cation_radius	mean_anion_radius	Na	sigma
0.72	0.182	1.4	{'value': 8.019487994e-06, 'confidence_level': '04_ref_single_w_Ea_275K'}
0.72	0.194	1.8	{'value': 1.7230627018e-05, 'confidence_level': '04_ref_single_w_Ea_275K'}
0.72	0.206	2.2	{'value': 0.000326458455956, 'confidence_level': '04_ref_single_w_Ea_275K'}
0.72	0.218	2.6	{'value': 0.000232236638042, 'confidence_level': '04_ref_single_w_Ea_275K'}
0.72	0.224	2.8	{'value': 0.002717135027339, 'confidence_level': '04_ref_single_w_Ea_275K'}
0.72	0.23	3	{'value': 0.001708766861847, 'confidence_level': '04_ref_single_w_Ea_275K'}
0.72	0.236	3.2	{'value': 0.003630092396525, 'confidence_level': '04_ref_single_w_Ea_275K'}
0.72	0.242	3.4	{'value': 0.001660752177883, 'confidence_level': '04_ref_single_w_Ea_275K'}
0.72	0.248	3.6	{'value': 0.000776013763808, 'confidence_level': '04_ref_single_w_Ea_275K'}
0.72	0.254	3.8	{'value': 0.000389093735915, 'confidence_level': '04_ref_single_w_Ea_275K'}
0.72	0.23	3	{'value': 9.2321362194e-05, 'confidence_level': '03_extrapolation_129K'}
0.72	0.23	3.04	{'value': 0.003733565013176, 'confidence_level': '03_extrapolation_175K'}
0.72	0.23	3.08	{'value': 0.004246942791212, 'confidence_level': '03_extrapolation_122K'}
0.72	0.23	3.12	{'value': 8.6838233295e-05, 'confidence_level': '03_extrapolation_175K'}
0.72	0.23	3.2	{'value': 8.7702380336e-05, 'confidence_level': '03_extrapolation_175K'}
0.72	0.23	3.6	{'value': 3.9906929705e-05, 'confidence_level': '03_extrapolation_171K'}
0.7204	0.23	3.08	{'value': 0.000126003798418, 'confidence_level': '03_extrapolation_176K'}
0.721	0.23	3.2	{'value': 0.000249602978946, 'confidence_level': '03_extrapolation_125K'}
0.722	0.23	3.4	{'value': 0.000711644402614, 'confidence_level': '03_extrapolation_122K'}
0.723	0.23	3.6	{'value': 6.6732693789e-05, 'confidence_level': '03_extrapolation_175K'}
0.7236	0.23	3.08	{'value': 0.000249490131809, 'confidence_level': '03_extrapolation_122K'}
0.729	0.23	3.2	{'value': 0.00528775198676, 'confidence_level': '03_extrapolation_175K'}
0.747	0.23	3.6	{'value': 4.5096416793e-05, 'confidence_level': '03_extrapolation_174K'}
0.71425	0.23	3	{'value': 5.8354655926e-05, 'confidence_level': '03_extrapolation_140K'}
0.7085	0.23	3	{'value': 0.000115058576217, 'confidence_level': '03_extrapolation_123K'}
0.70275	0.23	3	{'value': 0.000198840669716, 'confidence_level': '03_extrapolation_181K'}
0.7184	0.23	2.96	{'value': 0.003337615279877, 'confidence_level': '03_extrapolation_124K'}
0.716	0.23	2.9	{'value': 0.000578573817862, 'confidence_level': '03_extrapolation_179K'}
0.7184	0.23	2.96	{'value': 0.006644582036932, 'confidence_level': '03_extrapolation_123K'}
0.716	0.23	2.9	{'value': 0.000346096151893, 'confidence_level': '03_extrapolation_171K'}
0.7164	0.23	2.96	{'value': 0.00502792184284, 'confidence_level': '03_extrapolation_123K'}
0.711	0.23	2.9	{'value': 0.000628508661977, 'confidence_level': '03_extrapolation_228K'}
0.72	0.23	3	{'value': 0.000129303173989, 'confidence_level': '03_extrapolation_71K'}
0.72	0.2525	3.75	{'value': 0.00018276114921, 'confidence_level': '03_extrapolation_71K'}
0.72	0.2555	3.85	{'value': 1.9637258679e-05, 'confidence_level': '03_extrapolation_70K'}
0.72	0.257	3.9	{'value': 8.338132784e-06, 'confidence_level': '03_extrapolation_68K'}
0.72	0.2585	3.95	{'value': 8.250204253e-06, 'confidence_level': '03_extrapolation_68K'}
0.72	0.26	4	{'value': 1.002148466e-06, 'confidence_level': '03_extrapolation_68K'}
0.69375	0.17	1.5	{'value': 4.36241003e-07, 'confidence_level': '03_extrapolation_30K'}
0.6675	0.17	2	{'value': 1.908201798e-06, 'confidence_level': '03_extrapolation_23K'}
0.65175	0.17	2.3	{'value': 5.376192731e-06, 'confidence_level': '03_extrapolation_23K'}
0.64125	0.17	2.5	{'value': 8.771487452e-06, 'confidence_level': '03_extrapolation_19K'}
0.63075	0.17	2.7	{'value': 5.150359735e-06, 'confidence_level': '03_extrapolation_27K'}
0.617625	0.17	2.95	{'value': 1.703209823e-06, 'confidence_level': '03_extrapolation_36K'}
0.615	0.17	3	{'value': 2.555524e-09, 'confidence_level': '03_extrapolation_52K'}
0.72	0.17	1	{'value': 3.704281e-09, 'confidence_level': '03_extrapolation_84K'}
0.757	0.17	1.5	{'value': 1.100915655e-06, 'confidence_level': '03_extrapolation_16K'}
0.7792	0.17	1.8	{'value': 3.415503085e-06, 'confidence_level': '03_extrapolation_9K'}
0.794	0.17	2	{'value': 5.463449444e-06, 'confidence_level': '03_extrapolation_13K'}
0.8088	0.17	2.2	{'value': 4.607509579e-06, 'confidence_level': '03_extrapolation_11K'}
0.8162	0.17	2.3	{'value': 5.642960637e-06, 'confidence_level': '03_extrapolation_22K'}
0.831	0.17	2.5	{'value': 2.225615107e-06, 'confidence_level': '03_extrapolation_20K'}
0.8384	0.17	2.6	{'value': 5.27520144e-07, 'confidence_level': '03_extrapolation_13K'}
0.8532	0.17	2.8	{'value': 2.61385275e-07, 'confidence_level': '03_extrapolation_18K'}
0.8606	0.17	2.9	{'value': 1.8512458e-08, 'confidence_level': '03_extrapolation_35K'}
0.74	0.17	1.5	{'value': 1.13943077e-07, 'confidence_level': '03_extrapolation_16K'}
0.752	0.17	1.8	{'value': 2.79338221e-07, 'confidence_level': '03_extrapolation_10K'}
0.76	0.17	2	{'value': 5.87122007e-07, 'confidence_level': '03_extrapolation_9K'}
0.78	0.17	2.5	{'value': 1.525097165e-06, 'confidence_level': '03_extrapolation_9K'}
0.79	0.17	2.75	{'value': 2.077191087e-06, 'confidence_level': '03_extrapolation_15K'}
0.72	0.17	1	{'value': 1.75e-07, 'confidence_level': '01_con_near_2K'}
0.765	0.17	1.5	{'value': 2.7e-06, 'confidence_level': '01_con_near_6K'}
0.81	0.17	2	{'value': 6.74e-06, 'confidence_level': '01_con_near_4K'}
0.855	0.17	2.5	{'value': 7.52e-07, 'confidence_level': '01_con_near_5K'}
0.72	0.23	3	{'value': 0.001, 'confidence_level': '01_con_near_6K'}
0.745	0.17	3	{'value': 1.99e-06, 'confidence_level': '01_con_near_2K'}
0.72	0.23	3	{'value': 0.000399, 'confidence_level': '01_con_near_5K'}
0.72	0.23	3	{'value': 0.000478646160302, 'confidence_level': '03_extrapolation_79K'}
0.72	0.241	3	{'value': 0.001951888327805, 'confidence_level': '04_ref_single_w_Ea_175K'}
0.72	0.252	3	{'value': 0.001045527821395, 'confidence_level': '03_extrapolation_75K'}
0.72	0.247333	3	{'value': 0.002254698863893, 'confidence_level': '04_ref_single_w_Ea_175K'}
0.72	0.264667	3	{'value': 0.00124307901654, 'confidence_level': '03_extrapolation_64K'}
0.72	0.258333	3	{'value': 0.001478900360619, 'confidence_level': '04_ref_single_w_Ea_175K'}
0.72	0.286667	3	{'value': 0.001006106760169, 'confidence_level': '03_extrapolation_84K'}
0.697	0.23	3	{'value': 0.00056700832322, 'confidence_level': '03_extrapolation_78K'}
0.808	0.23	3	{'value': 0.002483122837216, 'confidence_level': '03_extrapolation_118K'}
0.716	0.23	3	{'value': 0.004009364059699, 'confidence_level': '04_ref_single_w_Ea_175K'}
0.71	0.23	3	{'value': 0.001380160480152, 'confidence_level': '03_extrapolation_21K'}
0.695	0.17	3	{'value': 1.55e-06, 'confidence_level': '01_con_near_2K'}
0.72	0.17	3	{'value': 6.96e-07, 'confidence_level': '01_con_near_5K'}
0.73	0.17	3	{'value': 7.3e-10, 'confidence_level': '01_con_near_5K'}
0.745	0.17	3	{'value': 1.09e-06, 'confidence_level': '01_con_near_0K'}
0.55	0.17	3	{'value': 1.1301593e-08, 'confidence_level': '03_extrapolation_16K'}
0.615	0.17	3	{'value': 1.3365003e-08, 'confidence_level': '03_extrapolation_16K'}
0.745	0.17	3	{'value': 8.67e-05, 'confidence_level': '01_con_near_4K'}
0.71	0.212	2.4	{'value': 0.000836, 'confidence_level': '01_con_near_5K'}
0.71	0.218	2.6	{'value': 0.00059, 'confidence_level': '01_con_near_0K'}
0.71	0.224	2.8	{'value': 0.00069, 'confidence_level': '01_con_near_0K'}
0.71	0.23	3	{'value': 0.0011, 'confidence_level': '01_con_near_0K'}
0.71	0.236	3.2	{'value': 0.00243, 'confidence_level': '01_con_near_1K'}
0.71	0.242	3.4	{'value': 0.0014, 'confidence_level': '01_con_near_0K'}
0.71	0.248	3.6	{'value': 0.000300913211242, 'confidence_level': '03_extrapolation_17K'}
0.71	0.254	3.8	{'value': 0.00032, 'confidence_level': '01_con_near_0K'}
0.72	0.242	3.4	{'value': 0.00205, 'confidence_level': '01_con_near_4K'}
0.72	0.17	1	{'value': 3.871292e-09, 'confidence_level': '03_extrapolation_64K'}
0.72	0.335	1	{'value': 3.78e-07, 'confidence_level': '01_con_near_0K'}
0.7311	0.335	1.15	{'value': 6.99e-07, 'confidence_level': '01_con_near_0K'}
0.7385	0.335	1.25	{'value': 9.84e-07, 'confidence_level': '01_con_near_0K'}
0.7459	0.335	1.35	{'value': 1.31e-06, 'confidence_level': '01_con_near_0K'}
0.7533	0.335	1.45	{'value': 1.65e-06, 'confidence_level': '01_con_near_0K'}
0.73875	0.185	3	{'value': 7.0985277004e-05, 'confidence_level': '03_extrapolation_24K'}
0.7225	0.215	2.7	{'value': 0.00028, 'confidence_level': '01_con_near_5K'}
0.7225	0.224	3	{'value': 0.000369, 'confidence_level': '01_con_near_5K'}
0.7325	0.2	3	{'value': 0.000182303562304, 'confidence_level': '04_ref_single_w_Ea_275K'}
0.73	0.206	3	{'value': 0.000141488708051, 'confidence_level': '04_ref_single_w_Ea_275K'}
0.72625	0.215	3	{'value': 0.002803461936435, 'confidence_level': '04_ref_single_w_Ea_275K'}
0.72375	0.23	3.3	{'value': 0.008212832236281, 'confidence_level': '04_ref_single_w_Ea_275K'}
0.72625	0.23	3.5	{'value': 0.000487892096726, 'confidence_level': '04_ref_single_w_Ea_275K'}
0.7225	0.209	2.5	{'value': 0.000318974270697, 'confidence_level': '04_ref_single_w_Ea_275K'}
0.7325	0.17	2	{'value': 9.855731593e-06, 'confidence_level': '04_ref_single_w_Ea_275K'}
0.72	0.23	3	{'value': 0.003614179865318, 'confidence_level': '04_ref_single_w_Ea_275K'}
0.72	0.239	3.3	{'value': 0.002725884177857, 'confidence_level': '04_ref_single_w_Ea_275K'}
0.72	0.2255	2.85	{'value': 0.004158302258698, 'confidence_level': '04_ref_single_w_Ea_275K'}
0.615	0.17	3	{'value': 4.4526602e-08, 'confidence_level': '03_extrapolation_47K'}
0.617625	0.17	3.05	{'value': 2.36387595e-07, 'confidence_level': '03_extrapolation_30K'}
0.62025	0.17	3.1	{'value': 1.063866976e-06, 'confidence_level': '03_extrapolation_22K'}
0.6255	0.17	3.2	{'value': 1.0098096792e-05, 'confidence_level': '03_extrapolation_23K'}
0.636	0.17	3.4	{'value': 2.4216724818e-05, 'confidence_level': '03_extrapolation_21K'}
0.64125	0.17	3.5	{'value': 1.6408848649e-05, 'confidence_level': '03_extrapolation_14K'}
0.649125	0.17	3.65	{'value': 9.997242816e-06, 'confidence_level': '03_extrapolation_29K'}
0.657	0.17	3.8	{'value': 2.33850094e-07, 'confidence_level': '03_extrapolation_52K'}
0.6675	0.17	4	{'value': 1.3361002e-08, 'confidence_level': '03_extrapolation_79K'}
0.72	0.17	1	{'value': 3.798111e-09, 'confidence_level': '03_extrapolation_95K'}
0.72	0.17	1.3	{'value': 9.480434e-09, 'confidence_level': '03_extrapolation_65K'}
0.72	0.17	1.6	{'value': 2.0421707e-08, 'confidence_level': '03_extrapolation_54K'}
0.72	0.17	1.8	{'value': 2.04849453e-07, 'confidence_level': '03_extrapolation_27K'}
0.72	0.17	2	{'value': 3.57825865e-07, 'confidence_level': '03_extrapolation_32K'}
0.72	0.17	2.5	{'value': 8.38924706e-07, 'confidence_level': '03_extrapolation_19K'}
0.72	0.17	3	{'value': 1.14479745e-06, 'confidence_level': '03_extrapolation_25K'}
0.72	0.23	3	{'value': 0.000562, 'confidence_level': '01_con_near_3K'}
0.72	0.2	2	{'value': 7.33e-05, 'confidence_level': '01_con_near_2K'}
0.6625	0.23	3	{'value': 7.8e-05, 'confidence_level': '01_con_near_0K'}
0.605	0.23	3	{'value': 3e-05, 'confidence_level': '01_con_near_0K'}
0.7225	0.209	2.5	{'value': 0.000224157618977, 'confidence_level': '02_interpolation_7K'}
0.73315	0.2	2.1	{'value': 6.14e-05, 'confidence_level': '01_con_near_0K'}
0.75945	0.2	2.3	{'value': 4.3e-05, 'confidence_level': '01_con_near_0K'}
0.73315	0.215	2.6	{'value': 5.9e-05, 'confidence_level': '01_con_near_0K'}
0.75945	0.215	2.8	{'value': 0.00019, 'confidence_level': '01_con_near_0K'}
0.78575	0.215	3	{'value': 1.99e-05, 'confidence_level': '01_con_near_0K'}
0.81205	0.215	3.2	{'value': 5.04e-05, 'confidence_level': '01_con_near_0K'}
0.73315	0.23	3.1	{'value': 6.3e-05, 'confidence_level': '01_con_near_0K'}
0.6995	0.215	2.5	{'value': 0.000336, 'confidence_level': '01_con_near_0K'}
0.6785	0.215	2.5	{'value': 0.000281, 'confidence_level': '01_con_near_0K'}
0.6785	0.23	3	{'value': 0.000284, 'confidence_level': '01_con_near_0K'}
0.668	0.23	3	{'value': 0.000178, 'confidence_level': '01_con_near_0K'}
0.6575	0.23	3	{'value': 0.000131, 'confidence_level': '01_con_near_0K'}
0.72	0.316667	3	{'value': 6.6340221e-08, 'confidence_level': '03_extrapolation_204K'}
0.72	0.236	3.2	{'value': 0.00142, 'confidence_level': '01_con_near_4K'}
0.72	0.236	3.28	{'value': 0.00112, 'confidence_level': '01_con_near_6K'}
0.72	0.236	3.36	{'value': 0.00113, 'confidence_level': '01_con_near_2K'}
0.72	0.236	3.52	{'value': 0.00094844675744, 'confidence_level': '02_interpolation_9K'}
0.72	0.236	3.84	{'value': 0.000167, 'confidence_level': '01_con_near_4K'}
0.71944	0.236	3.232	{'value': 0.00189, 'confidence_level': '01_con_near_3K'}
0.7172	0.236	3.36	{'value': 0.00179, 'confidence_level': '01_con_near_6K'}
0.7144	0.236	3.52	{'value': 0.000733431245702, 'confidence_level': '03_extrapolation_17K'}
0.72	0.26	4	{'value': 2.1116e-11, 'confidence_level': '03_extrapolation_106K'}
0.72	0.17	1	{'value': 1.5342332e-08, 'confidence_level': '03_extrapolation_102K'}
0.67375	0.17	1.5	{'value': 3.8146659e-08, 'confidence_level': '03_extrapolation_102K'}
0.69375	0.17	1.5	{'value': 1.96947594e-07, 'confidence_level': '03_extrapolation_102K'}
0.695	0.17	1.5	{'value': 2.6853621e-08, 'confidence_level': '03_extrapolation_102K'}
0.74	0.17	1.5	{'value': 3.53284299e-07, 'confidence_level': '03_extrapolation_102K'}
0.72625	0.17	1.5	{'value': 1.182012792e-06, 'confidence_level': '03_extrapolation_102K'}
0.765	0.17	1.5	{'value': 1.831112043e-06, 'confidence_level': '03_extrapolation_102K'}
0.757	0.17	1.5	{'value': 6.05985124e-07, 'confidence_level': '03_extrapolation_102K'}
0.6275	0.17	2	{'value': 4.865706e-09, 'confidence_level': '03_extrapolation_102K'}
0.6675	0.17	2	{'value': 5.96504321e-07, 'confidence_level': '03_extrapolation_102K'}
0.67	0.17	2	{'value': 2.47379e-09, 'confidence_level': '03_extrapolation_102K'}
0.76	0.17	2	{'value': 2.927069333e-06, 'confidence_level': '03_extrapolation_102K'}
0.7325	0.17	2	{'value': 4.889953191e-06, 'confidence_level': '03_extrapolation_102K'}
0.81	0.17	2	{'value': 2.03564961e-07, 'confidence_level': '03_extrapolation_102K'}
0.794	0.17	2	{'value': 3.665103923e-06, 'confidence_level': '03_extrapolation_102K'}
0.64125	0.17	2.5	{'value': 3.635910743e-06, 'confidence_level': '03_extrapolation_102K'}
0.78	0.17	2.5	{'value': 1.247827419e-06, 'confidence_level': '03_extrapolation_102K'}
0.73875	0.17	2.5	{'value': 2.1444864642e-05, 'confidence_level': '03_extrapolation_102K'}
0.855	0.17	2.5	{'value': 6.78691326e-07, 'confidence_level': '03_extrapolation_102K'}
0.831	0.17	2.5	{'value': 1.181141011e-06, 'confidence_level': '03_extrapolation_102K'}
0.615	0.17	3	{'value': 3.8295909e-08, 'confidence_level': '03_extrapolation_29K'}
0.55	0.17	3	{'value': 9.7904643e-08, 'confidence_level': '03_extrapolation_28K'}
0.8	0.17	3	{'value': 1.27275516e-07, 'confidence_level': '03_extrapolation_102K'}
0.745	0.17	3	{'value': 5.3e-05, 'confidence_level': '01_con_near_2K'}
0.745	0.17	3	{'value': 0.000109007908981, 'confidence_level': '03_extrapolation_102K'}
0.745	0.1975	3	{'value': 7.982375949e-06, 'confidence_level': '03_extrapolation_102K'}
0.745	0.2525	3	{'value': 2.121258601e-06, 'confidence_level': '03_extrapolation_102K'}
0.745	0.335	3	{'value': 3.4260145e-07, 'confidence_level': '03_extrapolation_102K'}
0.72	0.26	4	{'value': 1.22829717e-07, 'confidence_level': '03_extrapolation_54K'}
0.8	0.17	3	{'value': 5.22e-07, 'confidence_level': '01_con_near_3K'}
0.53	0.17	1	{'value': 1e-15, 'confidence_level': '04_ref_single_w_Ea_302K'}
0.54875	0.17	1	{'value': 5.92e-13, 'confidence_level': '04_ref_single_w_Ea_302K'}
0.5675	0.17	1	{'value': 8.589e-12, 'confidence_level': '04_ref_single_w_Ea_302K'}
0.58625	0.17	1	{'value': 2.70097e-10, 'confidence_level': '03_extrapolation_102K'}
0.605	0.17	1	{'value': 4.756902e-09, 'confidence_level': '03_extrapolation_102K'}
0.69	0.17	1	{'value': 1.6522e-11, 'confidence_level': '04_ref_single_w_Ea_302K'}
0.66875	0.17	1	{'value': 1.7569e-11, 'confidence_level': '04_ref_single_w_Ea_302K'}
0.6475	0.17	1	{'value': 7.3365e-11, 'confidence_level': '04_ref_single_w_Ea_302K'}
0.62625	0.17	1	{'value': 5.02688e-10, 'confidence_level': '03_extrapolation_102K'}
0.6975	0.17	1	{'value': 4.4917e-11, 'confidence_level': '04_ref_single_w_Ea_302K'}
0.705	0.17	1	{'value': 2.53145e-10, 'confidence_level': '03_extrapolation_102K'}
0.7125	0.17	1	{'value': 1.004534e-09, 'confidence_level': '03_extrapolation_102K'}
0.72	0.17	1	{'value': 1.5342332e-08, 'confidence_level': '03_extrapolation_102K'}
0.71	0.17	1	{'value': 4.196618e-09, 'confidence_level': '03_extrapolation_102K'}
0.69	0.17	1	{'value': 1.5e-05, 'confidence_level': '01_con_near_0K'}
0.631625	0.17	1	{'value': 6.2123888128e-05, 'confidence_level': '03_extrapolation_114K'}
0.623375	0.17	2	{'value': 4.6395718e-08, 'confidence_level': '03_extrapolation_125K'}
0.62	0.17	1	{'value': 3.6861e-11, 'confidence_level': '03_extrapolation_204K'}
0.617487	0.17	2	{'value': 3.14073866e-07, 'confidence_level': '03_extrapolation_243K'}
0.658333	0.17	1	{'value': 4.892e-12, 'confidence_level': '03_extrapolation_223K'}
0.636558	0.17	2	{'value': 1.8984135e-07, 'confidence_level': '03_extrapolation_174K'}
0.695	0.17	1.5	{'value': 3.0502762e-08, 'confidence_level': '03_extrapolation_50K'}
0.69375	0.17	1.5	{'value': 3.2281145e-07, 'confidence_level': '03_extrapolation_24K'}
0.72625	0.17	1.5	{'value': 9.16268512e-07, 'confidence_level': '03_extrapolation_75K'}
0.74	0.17	1.5	{'value': 1.280490716e-06, 'confidence_level': '03_extrapolation_75K'}
0.757	0.17	1.5	{'value': 9.861234684e-06, 'confidence_level': '03_extrapolation_75K'}
0.765	0.17	1.5	{'value': 6.414230929e-06, 'confidence_level': '03_extrapolation_75K'}
0.72	0.23	3	{'value': 0.0003303, 'confidence_level': '01_con_near_0K'}
0.716768	0.23	3	{'value': 0.0002055, 'confidence_level': '01_con_near_0K'}
0.710103	0.23	3	{'value': 0.0002258, 'confidence_level': '01_con_near_0K'}
0.703158	0.23	3	{'value': 0.0001201, 'confidence_level': '01_con_near_0K'}
0.695914	0.23	3	{'value': 3.307e-05, 'confidence_level': '01_con_near_0K'}
0.684444	0.23	3	{'value': 3.31e-05, 'confidence_level': '01_con_near_0K'}
0.6375	0.12	1	{'value': 1.43e-13, 'confidence_level': '04_ref_single_w_Ea_175K'}
0.6275	0.12	1	{'value': 2.394e-12, 'confidence_level': '04_ref_single_w_Ea_175K'}
0.6275	0.146667	1	{'value': 2.382e-11, 'confidence_level': '04_ref_single_w_Ea_175K'}
0.6275	0.2	1	{'value': 7.699e-12, 'confidence_level': '04_ref_single_w_Ea_175K'}
0.6275	0.28	1	{'value': 1.115e-11, 'confidence_level': '04_ref_single_w_Ea_175K'}
0.645	0.12	1	{'value': 4.630392e-09, 'confidence_level': '04_ref_single_w_Ea_175K'}
0.61	0.12	1	{'value': 2.18217e-10, 'confidence_level': '04_ref_single_w_Ea_175K'}
0.61375	0.12	0.75	{'value': 4.12628e-10, 'confidence_level': '04_ref_single_w_Ea_175K'}
0.635	0.12	1	{'value': 5.27513e-09, 'confidence_level': '04_ref_single_w_Ea_175K'}
0.65625	0.12	1.25	{'value': 4.747617e-08, 'confidence_level': '04_ref_single_w_Ea_175K'}
0.635	0.146667	1	{'value': 2.72538e-10, 'confidence_level': '04_ref_single_w_Ea_175K'}
0.635	0.2	1	{'value': 2.42317e-10, 'confidence_level': '04_ref_single_w_Ea_175K'}
0.65625	0.2	1.25	{'value': 5.122768e-09, 'confidence_level': '04_ref_single_w_Ea_175K'}
0.635	0.28	1	{'value': 2.49827e-10, 'confidence_level': '04_ref_single_w_Ea_175K'}
0.65625	0.28	1.25	{'value': 1.469047e-09, 'confidence_level': '04_ref_single_w_Ea_175K'}
0.6775	0.12	1	{'value': 9.6e-14, 'confidence_level': '04_ref_single_w_Ea_175K'}
0.7825	0.12	1	{'value': 3e-15, 'confidence_level': '04_ref_single_w_Ea_175K'}
0.654375	0.12	0.75	{'value': 3.252e-12, 'confidence_level': '04_ref_single_w_Ea_175K'}
0.6675	0.12	1	{'value': 1.0895e-11, 'confidence_level': '04_ref_single_w_Ea_175K'}
0.680625	0.12	1.25	{'value': 4.321293e-09, 'confidence_level': '04_ref_single_w_Ea_175K'}
0.69375	0.12	1.5	{'value': 4.3024179e-08, 'confidence_level': '04_ref_single_w_Ea_175K'}
0.706875	0.12	1.75	{'value': 1.0320227e-08, 'confidence_level': '03_extrapolation_33K'}
0.6675	0.146667	1	{'value': 2.42e-12, 'confidence_level': '04_ref_single_w_Ea_175K'}
0.706875	0.146667	1.75	{'value': 1.09899731e-07, 'confidence_level': '04_ref_single_w_Ea_175K'}
0.6675	0.2	1	{'value': 9.58152e-10, 'confidence_level': '04_ref_single_w_Ea_175K'}
0.77	0.12	1	{'value': 1.789e-12, 'confidence_level': '04_ref_single_w_Ea_175K'}
0.735	0.12	1	{'value': 4.2152e-11, 'confidence_level': '04_ref_single_w_Ea_175K'}
0.875	0.12	1	{'value': 1.622e-12, 'confidence_level': '04_ref_single_w_Ea_175K'}
0.76	0.12	1	{'value': 1.489147e-09, 'confidence_level': '04_ref_single_w_Ea_175K'}
0.752	0.12	1.2	{'value': 3.8412953e-08, 'confidence_level': '04_ref_single_w_Ea_175K'}
0.74	0.12	1.5	{'value': 4.24833186e-07, 'confidence_level': '04_ref_single_w_Ea_175K'}
0.76	0.2	1	{'value': 8.31738e-10, 'confidence_level': '04_ref_single_w_Ea_175K'}
0.75	0.2	1.25	{'value': 1.4295652e-08, 'confidence_level': '04_ref_single_w_Ea_175K'}
0.76	0.28	1	{'value': 5.631621e-09, 'confidence_level': '04_ref_single_w_Ea_175K'}
0.769	0.12	1	{'value': 7.76289e-10, 'confidence_level': '04_ref_single_w_Ea_175K'}
0.794	0.12	1	{'value': 6.451628e-09, 'confidence_level': '04_ref_single_w_Ea_175K'}
0.7718	0.12	1.3	{'value': 1.14028472e-07, 'confidence_level': '04_ref_single_w_Ea_175K'}
0.757	0.12	1.5	{'value': 3.30517309e-07, 'confidence_level': '04_ref_single_w_Ea_175K'}
0.5675	0.17	1	{'value': 4.72695e-10, 'confidence_level': '03_extrapolation_35K'}
0.72	0.17	1.2	{'value': 6.9e-06, 'confidence_level': '01_con_near_0K'}
0.72	0.17	1.6	{'value': 8.9e-06, 'confidence_level': '01_con_near_0K'}
0.72	0.17	2	{'value': 9.6e-06, 'confidence_level': '01_con_near_0K'}
0.72	0.17	2.4	{'value': 1.4e-05, 'confidence_level': '01_con_near_0K'}
0.72	0.26	4	{'value': 4.35397052e-07, 'confidence_level': '03_extrapolation_126K'}
0.72	0.17	1	{'value': 8.469121e-09, 'confidence_level': '03_extrapolation_51K'}
0.605	0.17	1	{'value': 1.5e-14, 'confidence_level': '03_extrapolation_178K'}
0.6225	0.17	1	{'value': 1.079766236e-06, 'confidence_level': '03_extrapolation_45K'}
0.5975	0.17	1	{'value': 1.85043386e-07, 'confidence_level': '03_extrapolation_44K'}
0.68	0.17	1	{'value': 8.181238e-09, 'confidence_level': '03_extrapolation_53K'}
0.655	0.17	1	{'value': 2.850048e-09, 'confidence_level': '03_extrapolation_50K'}
0.78475	0.173	2.2	{'value': 3.02e-05, 'confidence_level': '01_con_near_0K'}
0.76625	0.179	2.6	{'value': 2.73e-05, 'confidence_level': '01_con_near_0K'}
0.74775	0.185	3	{'value': 3.6e-05, 'confidence_level': '01_con_near_0K'}
0.72925	0.191	3.4	{'value': 2.52e-05, 'confidence_level': '01_con_near_0K'}
0.71075	0.185	2.5	{'value': 6.92e-05, 'confidence_level': '01_con_near_0K'}
0.69225	0.191	2.9	{'value': 3.07e-05, 'confidence_level': '01_con_near_0K'}
0.67375	0.197	3.3	{'value': 2.86e-05, 'confidence_level': '01_con_near_0K'}
0.6925	0.182	1.6	{'value': 4.33e-05, 'confidence_level': '01_con_near_0K'}
0.675	0.194	2.2	{'value': 0.000106, 'confidence_level': '01_con_near_0K'}
0.6575	0.206	2.8	{'value': 0.000585, 'confidence_level': '01_con_near_0K'}
0.64	0.218	3.4	{'value': 0.000211, 'confidence_level': '01_con_near_0K'}
0.6225	0.23	4	{'value': 0.000192, 'confidence_level': '01_con_near_0K'}
0.605	0.242	4.6	{'value': 0.00013, 'confidence_level': '01_con_near_0K'}
0.72	0.17	1	{'value': 2.37e-05, 'confidence_level': '01_con_near_0K'}
0.7718	0.17	1.7	{'value': 5.96e-06, 'confidence_level': '01_con_near_0K'}
0.794	0.17	2	{'value': 2.3e-06, 'confidence_level': '01_con_near_0K'}
0.8088	0.17	2.2	{'value': 6.45e-05, 'confidence_level': '01_con_near_0K'}
0.8236	0.17	2.4	{'value': 0.000113, 'confidence_level': '01_con_near_0K'}
0.8384	0.17	2.6	{'value': 4.89e-05, 'confidence_level': '01_con_near_0K'}
0.8532	0.17	2.8	{'value': 0.000713, 'confidence_level': '01_con_near_0K'}
0.737	0.17	1.2	{'value': 1.82e-06, 'confidence_level': '01_con_near_0K'}
0.754	0.17	1.4	{'value': 4.93e-06, 'confidence_level': '01_con_near_0K'}
0.771	0.17	1.6	{'value': 2.13e-06, 'confidence_level': '01_con_near_0K'}
0.788	0.17	1.8	{'value': 1.41e-06, 'confidence_level': '01_con_near_0K'}
0.805	0.17	2	{'value': 4.69e-06, 'confidence_level': '01_con_near_0K'}
0.822	0.17	2.2	{'value': 8.54e-06, 'confidence_level': '01_con_near_0K'}
0.856	0.17	2.6	{'value': 0.00102, 'confidence_level': '01_con_near_0K'}
0.873	0.17	2.8	{'value': 0.00296, 'confidence_level': '01_con_near_0K'}
0.7584	0.17	1.4	{'value': 1.26e-05, 'confidence_level': '01_con_near_0K'}
0.7776	0.17	1.6	{'value': 1.36e-05, 'confidence_level': '01_con_near_0K'}
0.7968	0.17	1.8	{'value': 1.44e-05, 'confidence_level': '01_con_near_0K'}
0.816	0.17	2	{'value': 1.84e-05, 'confidence_level': '01_con_near_0K'}
0.8352	0.17	2.2	{'value': 0.000103, 'confidence_level': '01_con_near_0K'}
0.864	0.17	2.5	{'value': 0.000527, 'confidence_level': '01_con_near_0K'}
0.8736	0.17	2.6	{'value': 0.00178, 'confidence_level': '01_con_near_0K'}
0.8832	0.17	2.7	{'value': 0.00188, 'confidence_level': '01_con_near_0K'}
0.8928	0.17	2.8	{'value': 0.00591, 'confidence_level': '01_con_near_0K'}
0.53	0.17	1	{'value': 1.101e-12, 'confidence_level': '04_ref_single_w_Ea_175K'}
0.605	0.17	1	{'value': 4.44883e-10, 'confidence_level': '04_ref_single_w_Ea_175K'}
0.71	0.17	1	{'value': 8.80512e-10, 'confidence_level': '04_ref_single_w_Ea_175K'}
0.72	0.17	1	{'value': 3.669508e-09, 'confidence_level': '04_ref_single_w_Ea_175K'}
0.74	0.17	1.5	{'value': 2.964827678e-06, 'confidence_level': '04_ref_single_w_Ea_175K'}
0.765	0.17	1.5	{'value': 8.047389412e-06, 'confidence_level': '04_ref_single_w_Ea_175K'}
0.6925	0.17	1	{'value': 7.3e-12, 'confidence_level': '03_extrapolation_123K'}
0.6925	0.17	1.5	{'value': 6.37e-07, 'confidence_level': '01_con_near_3K'}
0.6925	0.17	2	{'value': 9.6477146e-07, 'confidence_level': '03_extrapolation_32K'}
0.6925	0.17	2.5	{'value': 1.506303716e-06, 'confidence_level': '03_extrapolation_94K'}
0.6925	0.17	3	{'value': 2.22e-06, 'confidence_level': '01_con_near_2K'}
0.706667	0.17	1.5	{'value': 3.324047e-09, 'confidence_level': '03_extrapolation_74K'}
0.644	0.17	1.4	{'value': 1.2782586e-08, 'confidence_level': '03_extrapolation_49K'}
0.712	0.17	1.4	{'value': 1.9441133e-08, 'confidence_level': '03_extrapolation_47K'}
0.728	0.17	1.4	{'value': 1.81e-07, 'confidence_level': '01_con_near_4K'}
0.736	0.17	1.4	{'value': 1.143687844e-06, 'confidence_level': '03_extrapolation_35K'}
0.72	0.17	1	{'value': 3.934175e-09, 'confidence_level': '03_extrapolation_55K'}
0.736	0.17	1.4	{'value': 2.14946982e-07, 'confidence_level': '03_extrapolation_15K'}
0.744	0.17	1.6	{'value': 5.37042093e-07, 'confidence_level': '03_extrapolation_15K'}
0.752	0.17	1.8	{'value': 7.32892918e-07, 'confidence_level': '03_extrapolation_15K'}
0.76	0.17	2	{'value': 1.853346338e-06, 'confidence_level': '03_extrapolation_15K'}
0.768	0.17	2.2	{'value': 2.018015992e-06, 'confidence_level': '03_extrapolation_15K'}
0.776	0.17	2.4	{'value': 3.246282207e-06, 'confidence_level': '03_extrapolation_20K'}
0.7348	0.17	1.2	{'value': 1.27931458e-07, 'confidence_level': '03_extrapolation_15K'}
0.7496	0.17	1.4	{'value': 2.86510778e-07, 'confidence_level': '03_extrapolation_15K'}
0.7644	0.17	1.6	{'value': 9.95101798e-07, 'confidence_level': '03_extrapolation_15K'}
0.7792	0.17	1.8	{'value': 1.634347209e-06, 'confidence_level': '03_extrapolation_15K'}
0.794	0.17	2	{'value': 1.406361466e-06, 'confidence_level': '03_extrapolation_15K'}
0.8236	0.17	2.4	{'value': 1.811749038e-06, 'confidence_level': '03_extrapolation_15K'}
0.8384	0.17	2.6	{'value': 1.10117418e-06, 'confidence_level': '03_extrapolation_15K'}
0.8532	0.17	2.8	{'value': 2.5926818e-08, 'confidence_level': '03_extrapolation_15K'}
0.72	0.215975	3.2	{'value': 0.00016, 'confidence_level': '01_con_near_1K'}
0.72	0.20396	2.8	{'value': 0.000208, 'confidence_level': '01_con_near_1K'}
0.72	0.23	3	{'value': 0.000345, 'confidence_level': '01_con_near_0K'}
0.72	0.2099	3	{'value': 0.000365, 'confidence_level': '01_con_near_0K'}
0.72	0.1901	3	{'value': 2.0452683821e-05, 'confidence_level': '03_extrapolation_11K'}
0.728	0.17	1.2	{'value': 1.98000238e-07, 'confidence_level': '03_extrapolation_7K'}
0.736	0.17	1.4	{'value': 8.66e-07, 'confidence_level': '01_con_near_1K'}
0.752	0.17	1.8	{'value': 9.71275059e-07, 'confidence_level': '03_extrapolation_17K'}
0.76	0.17	2	{'value': 1.630433884e-06, 'confidence_level': '03_extrapolation_35K'}
0.768	0.17	2.2	{'value': 1.68e-06, 'confidence_level': '01_con_near_1K'}
0.784	0.17	2.6	{'value': 3.752652739e-06, 'confidence_level': '03_extrapolation_18K'}
0.792	0.17	2.8	{'value': 2.22e-06, 'confidence_level': '01_con_near_4K'}
0.591	0.17	1.4	{'value': 5.6e-08, 'confidence_level': '01_con_near_0K'}
0.584	0.17	1.6	{'value': 1.1e-07, 'confidence_level': '01_con_near_0K'}
0.577	0.17	1.8	{'value': 1.2e-07, 'confidence_level': '01_con_near_0K'}
0.5735	0.17	1.9	{'value': 1.3e-07, 'confidence_level': '01_con_near_0K'}
0.612	0.17	1.1	{'value': 4.583e-11, 'confidence_level': '03_extrapolation_151K'}
0.6225	0.17	1.25	{'value': 7.43e-08, 'confidence_level': '01_con_near_1K'}
0.6575	0.17	1.75	{'value': 2.95e-06, 'confidence_level': '01_con_near_0K'}
0.675	0.17	2	{'value': 3.77e-06, 'confidence_level': '01_con_near_4K'}
0.6925	0.17	2.25	{'value': 1.77e-05, 'confidence_level': '01_con_near_1K'}
0.71	0.17	2.5	{'value': 0.000104, 'confidence_level': '01_con_near_2K'}
0.745	0.17	3	{'value': 3.78e-05, 'confidence_level': '01_con_near_0K'}
0.7308	0.23	3	{'value': 0.00267, 'confidence_level': '01_con_near_0K'}
0.530325	0.17	1.4	{'value': 6.01e-10, 'confidence_level': '01_con_near_0K'}
0.678375	0.17	1.4	{'value': 9.27e-09, 'confidence_level': '01_con_near_0K'}
0.5945	0.17	1.4	{'value': 1.02e-07, 'confidence_level': '01_con_near_0K'}
0.72	0.23	3	{'value': 0.00079, 'confidence_level': '01_con_near_0K'}
0.7308	0.23	3	{'value': 0.000461, 'confidence_level': '01_con_near_0K'}
0.72	0.218	2.6	{'value': 0.000661, 'confidence_level': '01_con_near_0K'}
0.72	0.224	2.8	{'value': 0.000419, 'confidence_level': '01_con_near_0K'}
0.72	0.23	3	{'value': 0.000103, 'confidence_level': '01_con_near_0K'}
0.72	0.236	3.2	{'value': 0.000123, 'confidence_level': '01_con_near_0K'}
0.72	0.242	3.4	{'value': 9.85e-05, 'confidence_level': '01_con_near_0K'}
0.53075	0.17	1.3	{'value': 3.04428e-10, 'confidence_level': '03_extrapolation_100K'}
0.531	0.17	1.4	{'value': 1.143366e-09, 'confidence_level': '03_extrapolation_100K'}
0.53125	0.17	1.5	{'value': 2.999498e-09, 'confidence_level': '03_extrapolation_125K'}
0.5315	0.17	1.6	{'value': 1.40925e-09, 'confidence_level': '03_extrapolation_100K'}
0.53175	0.17	1.7	{'value': 1.090456e-09, 'confidence_level': '03_extrapolation_100K'}
0.532	0.17	1.8	{'value': 1.9056174e-08, 'confidence_level': '03_extrapolation_175K'}
0.53225	0.17	1.9	{'value': 4.258781e-09, 'confidence_level': '03_extrapolation_100K'}
0.5325	0.17	2	{'value': 5.514151e-09, 'confidence_level': '03_extrapolation_100K'}
0.72	0.232308	2.99	{'value': 0.000335, 'confidence_level': '01_con_near_0K'}
0.69665	0.233061	3.38	{'value': 0.000439, 'confidence_level': '01_con_near_0K'}
0.703395	0.234242	3.13	{'value': 0.000753, 'confidence_level': '01_con_near_0K'}
0.7281	0.228881	3.24	{'value': 0.000352, 'confidence_level': '01_con_near_0K'}
0.714028	0.231563	3.47	{'value': 0.00155, 'confidence_level': '01_con_near_0K'}
0.717042	0.231162	3.59	{'value': 0.000618, 'confidence_level': '01_con_near_0K'}
0.722146	0.228881	3.43	{'value': 0.000805, 'confidence_level': '01_con_near_0K'}
0.72	0.23	3	{'value': 0.00011, 'confidence_level': '01_con_near_0K'}
0.7274	0.23	3	{'value': 0.00017, 'confidence_level': '01_con_near_0K'}
0.7309	0.23	3	{'value': 0.0006, 'confidence_level': '01_con_near_0K'}
0.7275	0.23	3	{'value': 0.0009, 'confidence_level': '01_con_near_0K'}
0.745	0.17	3	{'value': 1.02e-05, 'confidence_level': '01_con_near_3K'}
0.745	0.17	3	{'value': 2.3e-05, 'confidence_level': '01_con_near_5K'}
0.745	0.173281	2.902	{'value': 0.000217, 'confidence_level': '01_con_near_2K'}
0.745	0.176321	2.995	{'value': 0.000371, 'confidence_level': '01_con_near_0K'}
0.745	0.178726	3.027	{'value': 0.000681, 'confidence_level': '01_con_near_0K'}
0.745	0.181769	3.126	{'value': 0.000747, 'confidence_level': '01_con_near_0K'}
0.745	0.184949	3.348	{'value': 0.00048, 'confidence_level': '01_con_near_4K'}
0.745	0.187816	3.408	{'value': 2.86e-05, 'confidence_level': '01_con_near_1K'}
0.745	0.194328	3.518	{'value': 3.52e-05, 'confidence_level': '01_con_near_3K'}
0.72	0.23	3	{'value': 0.0011, 'confidence_level': '01_con_near_0K'}
0.72125	0.23	3.1	{'value': 0.0013, 'confidence_level': '01_con_near_0K'}
0.7225	0.23	3.2	{'value': 0.0019, 'confidence_level': '01_con_near_0K'}
0.72375	0.23	3.3	{'value': 0.0028, 'confidence_level': '01_con_near_0K'}
0.725	0.23	3.4	{'value': 0.00402, 'confidence_level': '01_con_near_0K'}
0.72625	0.23	3.5	{'value': 0.0038, 'confidence_level': '01_con_near_0K'}
0.7275	0.23	3.6	{'value': 0.0018, 'confidence_level': '01_con_near_0K'}
0.72	0.23	3.1	{'value': 0.00331, 'confidence_level': '01_con_near_2K'}
0.727	0.23	3.1	{'value': 0.00209, 'confidence_level': '01_con_near_0K'}
0.7315	0.23	3.1	{'value': 0.00179, 'confidence_level': '01_con_near_0K'}
0.73575	0.23	3.1	{'value': 0.00118, 'confidence_level': '01_con_near_0K'}
0.72	0.23	3	{'value': 0.000456, 'confidence_level': '01_con_near_0K'}
0.7356	0.23	3.1	{'value': 0.0011, 'confidence_level': '01_con_near_0K'}
0.73315	0.23	3.1	{'value': 0.000689, 'confidence_level': '01_con_near_0K'}
0.729	0.23	3.1	{'value': 0.000628, 'confidence_level': '01_con_near_0K'}
0.72	0.23	3.032	{'value': 0.000583, 'confidence_level': '01_con_near_0K'}
0.72	0.23	3.064	{'value': 0.000478, 'confidence_level': '01_con_near_0K'}
0.72	0.23	3.128	{'value': 0.0013, 'confidence_level': '01_con_near_0K'}
0.72	0.23	3.256	{'value': 0.00206, 'confidence_level': '01_con_near_0K'}
0.72	0.23	3.512	{'value': 0.00107, 'confidence_level': '01_con_near_0K'}
0.72	0.23	4.024	{'value': 0.000552, 'confidence_level': '01_con_near_0K'}
0.72	0.236	3.232	{'value': 0.001501449275362, 'confidence_level': '01_con_near_0K'}
0.72	0.236	3.264	{'value': 0.002708695652174, 'confidence_level': '01_con_near_0K'}
0.72	0.236	3.456	{'value': 0.002140579710145, 'confidence_level': '01_con_near_0K'}
0.72	0.236	3.712	{'value': 0.00175, 'confidence_level': '01_con_near_0K'}
0.72	0.236	4.224	{'value': 0.000142028985507, 'confidence_level': '01_con_near_0K'}
0.71976	0.236	3.232	{'value': 0.00102, 'confidence_level': '01_con_near_0K'}
0.71952	0.236	3.264	{'value': 0.00232, 'confidence_level': '01_con_near_0K'}
0.71808	0.236	3.456	{'value': 0.00167, 'confidence_level': '01_con_near_0K'}
0.71616	0.236	3.712	{'value': 0.00139, 'confidence_level': '01_con_near_0K'}
0.71232	0.236	4.224	{'value': 0.00045, 'confidence_level': '01_con_near_0K'}
0.745	0.182	3.4	{'value': 0.000764, 'confidence_level': '01_con_near_0K'}
0.725	0.23	3.4	{'value': 0.00423, 'confidence_level': '01_con_near_0K'}
0.745	0.17	3	{'value': 3.55e-05, 'confidence_level': '01_con_near_0K'}
0.55	0.136667	1	{'value': 6.18786e-10, 'confidence_level': '04_ref_single_w_Ea_175K'}
0.72	0.23	3	{'value': 0.000506, 'confidence_level': '01_con_near_0K'}
0.72	0.23	3.256	{'value': 0.00148, 'confidence_level': '01_con_near_0K'}
0.72	0.17	1	{'value': 1.54e-07, 'confidence_level': '01_con_near_0K'}
0.719875	0.17	1.1	{'value': 2.16e-07, 'confidence_level': '01_con_near_0K'}
0.71975	0.17	1.2	{'value': 6.67e-07, 'confidence_level': '01_con_near_5K'}
0.719625	0.17	1.3	{'value': 2.76e-06, 'confidence_level': '01_con_near_5K'}
0.7195	0.17	1.4	{'value': 8.77e-07, 'confidence_level': '01_con_near_0K'}
0.719375	0.17	1.5	{'value': 1.28e-06, 'confidence_level': '01_con_near_5K'}
0.71925	0.17	1.6	{'value': 1.8e-06, 'confidence_level': '01_con_near_0K'}
0.72	0.23	3	{'value': 0.000626, 'confidence_level': '01_con_near_4K'}
0.719875	0.23	3.1	{'value': 0.00052, 'confidence_level': '01_con_near_0K'}
0.71975	0.23	3.2	{'value': 0.000385, 'confidence_level': '01_con_near_1K'}
0.7195	0.23	3.4	{'value': 0.000166, 'confidence_level': '01_con_near_1K'}
0.71925	0.23	3.6	{'value': 7.53e-05, 'confidence_level': '01_con_near_0K'}
0.72	0.23	3	{'value': 0.000375, 'confidence_level': '01_con_near_0K'}
0.727	0.23	3.1	{'value': 0.000737, 'confidence_level': '01_con_near_0K'}
0.734	0.23	3.2	{'value': 0.00167, 'confidence_level': '01_con_near_0K'}
0.741	0.23	3.3	{'value': 0.00138, 'confidence_level': '01_con_near_0K'}
0.748	0.23	3.4	{'value': 0.00069, 'confidence_level': '01_con_near_0K'}
0.755	0.23	3.5	{'value': 0.00102, 'confidence_level': '01_con_near_0K'}
0.605	0.17	1	{'value': 6.33e-13, 'confidence_level': '03_extrapolation_115K'}
0.605	0.182	1.4	{'value': 2.97327387e-07, 'confidence_level': '03_extrapolation_14K'}
0.605	0.188	1.6	{'value': 6.03283481e-07, 'confidence_level': '03_extrapolation_25K'}
0.605	0.194	1.8	{'value': 2.84040226e-07, 'confidence_level': '03_extrapolation_66K'}
0.605	0.2	2	{'value': 5.3381054437e-05, 'confidence_level': '03_extrapolation_35K'}
0.605	0.206	2.2	{'value': 9.21034885e-07, 'confidence_level': '03_extrapolation_15K'}
0.745	0.182	3.4	{'value': 1.1695701666e-05, 'confidence_level': '03_extrapolation_25K'}
0.64	0.182	3.4	{'value': 7.8265111e-07, 'confidence_level': '03_extrapolation_25K'}
0.619	0.182	3.4	{'value': 4.3537717e-08, 'confidence_level': '03_extrapolation_35K'}
0.5875	0.182	3.4	{'value': 7.476387e-09, 'confidence_level': '03_extrapolation_25K'}
0.5665	0.182	3.4	{'value': 3.2376885e-08, 'confidence_level': '03_extrapolation_25K'}
0.72	0.23	3	{'value': 0.00048, 'confidence_level': '01_con_near_0K'}
0.7275	0.23	3	{'value': 0.00068, 'confidence_level': '01_con_near_0K'}
0.735	0.23	3	{'value': 0.00021, 'confidence_level': '01_con_near_0K'}
0.7425	0.23	3	{'value': 0.00017, 'confidence_level': '01_con_near_0K'}
0.53	0.17	1	{'value': 7.5e-14, 'confidence_level': '03_extrapolation_204K'}
0.53	0.176	1.2	{'value': 9.5626e-11, 'confidence_level': '03_extrapolation_85K'}
0.53	0.182	1.4	{'value': 2.71137e-10, 'confidence_level': '03_extrapolation_65K'}
0.53	0.188	1.6	{'value': 1.536698e-09, 'confidence_level': '03_extrapolation_75K'}
0.53	0.194	1.8	{'value': 1.218967e-09, 'confidence_level': '03_extrapolation_115K'}
0.71	0.17	1	{'value': 3.27e-08, 'confidence_level': '01_con_near_3K'}
0.715	0.17	3	{'value': 2.4e-06}
0.7725	0.17	3	{'value': 6.48e-05}
0.8225	0.17	3	{'value': 4.1e-06}
0.7125	0.2	3	{'value': 6.170000000000001e-05}
0.72	0.2	3	{'value': 4.52e-05}
0.7275	0.2	3	{'value': 0.00018700000000000002}
0.7825	0.2	3	{'value': 2.9300000000000004e-05}
0.715	0.23	3	{'value': 0.00043700000000000005}
0.722	0.23	3.4	{'value': 0.0012}

## Sheet: Fig. 5 xrd
2theta_0	intensity_0	2theta_Sc_02	intensity_Sc_02	2theta_Sc_04	intensity_Sc_04
10	61453	10	35173	10	34760
10.02	61903	10.02	35321	10.02	34290
10.04	61343	10.04	34974	10.04	34553
10.06	61903	10.06	35155	10.06	34649
10.08	61543	10.08	35231	10.08	34624
10.1	61464	10.1	35454	10.1	34745
10.12	61359	10.12	35324	10.12	34747
10.14	61229	10.14	35420	10.14	34846
10.16	61234	10.16	35104	10.16	34592
10.18	61160	10.18	35708	10.18	34519
10.2	60686	10.2	35560	10.2	34596
10.22	60737	10.22	35344	10.22	35066
10.24	61106	10.24	35521	10.24	34548
10.26	60850	10.26	35741	10.26	35193
10.28	61093	10.28	35561	10.28	35292
10.3	60800	10.3	35798	10.3	35132
10.32	60547	10.32	35829	10.32	35231
10.34	60550	10.34	35466	10.34	34947
10.36	60680	10.36	36125	10.36	35003
10.38	60220	10.38	35946	10.38	35022
10.4	60837	10.4	35944	10.4	35380
10.42	60408	10.42	36140	10.42	35246
10.44	60165	10.44	36215	10.44	35459
10.46	60409	10.46	36191	10.46	35685
10.48	60311	10.48	35978	10.48	35697
10.5	60058	10.5	36413	10.5	35513
10.52	59993	10.52	36220	10.52	35769
10.54	59773	10.54	36231	10.54	35601
10.56	60125	10.56	36213	10.56	35717
10.58	60077	10.58	36429	10.58	35766
10.6	59960	10.6	36355	10.6	35912
10.62	59890	10.62	36319	10.62	36045
10.64	59746	10.64	36737	10.64	35633
10.66	59818	10.66	36264	10.66	35924
10.68	59838	10.68	36732	10.68	35988
10.7	58973	10.7	36631	10.7	35910
10.72	59865	10.72	36491	10.72	35903
10.74	59687	10.74	36419	10.74	36121
10.76	59396	10.76	36545	10.76	35956
10.78	59232	10.78	36650	10.78	35808
10.8	59541	10.8	36728	10.8	35911
10.82	59388	10.82	36806	10.82	36158
10.84	59340	10.84	36852	10.84	36095
10.86	58921	10.86	36526	10.86	36026
10.88	58799	10.88	36685	10.88	36273
10.9	59277	10.9	36682	10.9	36219
10.92	58807	10.92	36618	10.92	36307
10.94	59249	10.94	36938	10.94	36306
10.96	59545	10.96	37270	10.96	36631
10.98	59169	10.98	37010	10.98	36454
11	58988	11	37107	11	36847
11.02	58706	11.02	37321	11.02	36319
11.04	58709	11.04	37038	11.04	36344
11.06	59114	11.06	37033	11.06	36607
11.08	58616	11.08	36920	11.08	36726
11.1	58661	11.1	37136	11.1	36607
11.12	58683	11.12	37160	11.12	36806
11.14	58851	11.14	37390	11.14	36982
11.16	58368	11.16	37157	11.16	37111
11.18	58197	11.18	37440	11.18	36961
11.2	58087	11.2	37311	11.2	36962
11.22	58304	11.22	37283	11.22	36899
11.24	58405	11.24	37308	11.24	36911
11.26	58333	11.26	37612	11.26	36975
11.28	58036	11.28	37550	11.28	36950
11.3	58080	11.3	37425	11.3	36814
11.32	57923	11.32	37429	11.32	37074
11.34	58211	11.34	37763	11.34	37271
11.36	58014	11.36	37696	11.36	37182
11.38	57710	11.38	37705	11.38	37051
11.4	57770	11.4	37733	11.4	37251
11.42	57928	11.42	38031	11.42	37469
11.44	57850	11.44	38177	11.44	37181
11.46	57803	11.46	37927	11.46	37430
11.48	57953	11.48	37966	11.48	37577
11.5	57618	11.5	37815	11.5	37482
11.52	57604	11.52	37856	11.52	37455
11.54	57267	11.54	37923	11.54	37471
11.56	57260	11.56	38070	11.56	37346
11.58	57433	11.58	38216	11.58	37596
11.6	57445	11.6	38267	11.6	37470
11.62	57373	11.62	37992	11.62	37454
11.64	57635	11.64	38494	11.64	37737
11.66	57318	11.66	38315	11.66	37670
11.68	57153	11.68	38261	11.68	37607
11.7	57265	11.7	38113	11.7	37731
11.72	57151	11.72	38299	11.72	37501
11.74	57183	11.74	38459	11.74	37379
11.76	57405	11.76	38715	11.76	37646
11.78	57159	11.78	38434	11.78	37790
11.8	56883	11.8	38492	11.8	37922
11.82	56992	11.82	38608	11.82	37684
11.84	56841	11.84	38311	11.84	38170
11.86	57135	11.86	38751	11.86	38224
11.88	57025	11.88	38886	11.88	38083
11.9	56602	11.9	38726	11.9	38165
11.92	57229	11.92	38615	11.92	38003
11.94	57242	11.94	38909	11.94	38078
11.96	56896	11.96	39005	11.96	38259
11.98	56594	11.98	38635	11.98	38281
12	56576	12	38801	12	38457
12.02	56496	12.02	38694	12.02	38313
12.04	56755	12.04	38896	12.04	38224
12.06	56460	12.06	38886	12.06	38080
12.08	56265	12.08	38865	12.08	38268
12.1	56458	12.1	38935	12.1	38135
12.12	56350	12.12	39105	12.12	38242
12.14	56224	12.14	39017	12.14	38335
12.16	56509	12.16	38930	12.16	38401
12.18	56551	12.18	39060	12.18	38286
12.2	56369	12.2	39071	12.2	38521
12.22	56538	12.22	39416	12.22	38771
12.24	55890	12.24	39442	12.24	38334
12.26	56293	12.26	39309	12.26	38382
12.28	56062	12.28	39125	12.28	38568
12.3	55725	12.3	39468	12.3	38645
12.32	56032	12.32	39480	12.32	38940
12.34	56114	12.34	39691	12.34	38934
12.36	55925	12.36	39597	12.36	39148
12.38	55801	12.38	39471	12.38	39114
12.4	55898	12.4	39935	12.4	39012
12.42	55909	12.42	39542	12.42	39005
12.44	55661	12.44	39529	12.44	39067
12.46	55960	12.46	39833	12.46	39099
12.48	55854	12.48	39593	12.48	38907
12.5	55588	12.5	39716	12.5	39029
12.52	55573	12.52	39729	12.52	39285
12.54	55771	12.54	39864	12.54	39071
12.56	55638	12.56	39699	12.56	39112
12.58	55809	12.58	39640	12.58	39300
12.6	55469	12.6	39976	12.6	39448
12.62	55503	12.62	40122	12.62	39489
12.64	55250	12.64	40158	12.64	39616
12.66	55219	12.66	39725	12.66	39524
12.68	55484	12.68	40109	12.68	39431
12.7	55103	12.7	40001	12.7	39408
12.72	55521	12.72	40062	12.72	39380
12.74	55199	12.74	40163	12.74	39564
12.76	54896	12.76	40229	12.76	39827
12.78	55449	12.78	40102	12.78	39647
12.8	54985	12.8	40231	12.8	39693
12.82	54859	12.82	40192	12.82	39782
12.84	54447	12.84	40298	12.84	39899
12.86	54812	12.86	40432	12.86	39689
12.88	54837	12.88	40385	12.88	39898
12.9	55109	12.9	40181	12.9	39932
12.92	54715	12.92	40562	12.92	39868
12.94	54933	12.94	40124	12.94	39745
12.96	54812	12.96	40165	12.96	39967
12.98	54381	12.98	40353	12.98	39859
13	54710	13	40438	13	40272
13.02	54345	13.02	40488	13.02	39889
13.04	54862	13.04	40660	13.04	40082
13.06	54504	13.06	40408	13.06	40067
13.08	54640	13.08	40587	13.08	40492
13.1	54575	13.1	40999	13.1	40293
13.12	54281	13.12	40729	13.12	40170
13.14	54584	13.14	40932	13.14	40321
13.16	54219	13.16	41409	13.16	40390
13.18	54775	13.18	41611	13.18	40222
13.2	54722	13.2	41730	13.2	40390
13.22	54267	13.22	41957	13.22	40730
13.24	54538	13.24	42067	13.24	40630
13.26	54540	13.26	42035	13.26	40929
13.28	54606	13.28	42405	13.28	41132
13.3	55079	13.3	42470	13.3	41348
13.32	55056	13.32	42922	13.32	41704
13.34	55350	13.34	43306	13.34	41397
13.36	55167	13.36	43377	13.36	41715
13.38	55257	13.38	44137	13.38	42352
13.4	55399	13.4	44652	13.4	42085
13.42	55704	13.42	45212	13.42	42717
13.44	56070	13.44	45829	13.44	42755
13.46	56390	13.46	46856	13.46	43264
13.48	56490	13.48	47831	13.48	43658
13.5	57146	13.5	49661	13.5	44297
13.52	57161	13.52	51302	13.52	45141
13.54	58206	13.54	53626	13.54	46391
13.56	59460	13.56	55902	13.56	47519
13.58	60084	13.58	58867	13.58	48995
13.6	61097	13.6	62142	13.6	50594
13.62	62126	13.62	65514	13.62	53350
13.64	64106	13.64	67864	13.64	56170
13.66	66916	13.66	69144	13.66	59975
13.68	70092	13.68	68235	13.68	64790
13.7	73714	13.7	66190	13.7	69053
13.72	77705	13.72	61974	13.72	71765
13.74	82094	13.74	57312	13.74	71069
13.76	85977	13.76	52232	13.76	66370
13.78	87810	13.78	48485	13.78	59129
13.8	87470	13.8	45488	13.8	52414
13.82	85940	13.82	44349	13.82	47395
13.84	83824	13.84	43355	13.84	44421
13.86	80374	13.86	43064	13.86	43135
13.88	75125	13.88	43135	13.88	42256
13.9	69053	13.9	42857	13.9	42353
13.92	63085	13.92	42509	13.92	42201
13.94	58917	13.94	42793	13.94	41893
13.96	56374	13.96	42878	13.96	41806
13.98	54586	13.98	42466	13.98	42081
14	53967	14	42411	14	42135
14.02	54014	14.02	42542	14.02	41869
14.04	53644	14.04	42443	14.04	42047
14.06	53109	14.06	42521	14.06	41924
14.08	53040	14.08	42361	14.08	41986
14.1	53167	14.1	42627	14.1	42053
14.12	52821	14.12	42418	14.12	41899
14.14	53156	14.14	42264	14.14	41724
14.16	52755	14.16	42491	14.16	41776
14.18	52903	14.18	42600	14.18	41926
14.2	52710	14.2	42369	14.2	41918
14.22	53054	14.22	42404	14.22	42115
14.24	52799	14.24	42672	14.24	41632
14.26	52568	14.26	42510	14.26	41782
14.28	52254	14.28	42287	14.28	42042
14.3	52162	14.3	42492	14.3	41970
14.32	52178	14.32	42426	14.32	41780
14.34	52068	14.34	42502	14.34	41867
14.36	52083	14.36	42601	14.36	41625
14.38	51900	14.38	42681	14.38	41504
14.4	51827	14.4	42572	14.4	41380
14.42	51937	14.42	42534	14.42	41171
14.44	51717	14.44	42604	14.44	41399
14.46	51655	14.46	42542	14.46	41485
14.48	51688	14.48	42666	14.48	41772
14.5	51809	14.5	42490	14.5	41630
14.52	51272	14.52	42322	14.52	41440
14.54	51618	14.54	42415	14.54	41513
14.56	51288	14.56	42473	14.56	41094
14.58	51392	14.58	42227	14.58	41244
14.6	51050	14.6	42346	14.6	41627
14.62	50706	14.62	42541	14.62	41393
14.64	51467	14.64	42502	14.64	41530
14.66	50671	14.66	42360	14.66	41422
14.68	50771	14.68	42595	14.68	41185
14.7	50679	14.7	42427	14.7	41149
14.72	50769	14.72	42647	14.72	41328
14.74	50861	14.74	42136	14.74	41459
14.76	50486	14.76	42334	14.76	41388
14.78	50674	14.78	42584	14.78	41365
14.8	50356	14.8	42636	14.8	41431
14.82	50218	14.82	42323	14.82	41262
14.84	50534	14.84	42114	14.84	41281
14.86	50147	14.86	42018	14.86	41387
14.88	50357	14.88	42089	14.88	41468
14.9	49686	14.9	42219	14.9	41375
14.92	50134	14.92	42139	14.92	41231
14.94	50384	14.94	42253	14.94	40924
14.96	50115	14.96	42271	14.96	40887
14.98	50023	14.98	42293	14.98	41051
15	50036	15	42085	15	41045
15.02	49489	15.02	42085	15.02	40820
15.04	49618	15.04	42104	15.04	40919
15.06	49520	15.06	42170	15.06	41159
15.08	49614	15.08	42161	15.08	41022
15.1	49101	15.1	42532	15.1	41055
15.12	48917	15.12	42320	15.12	40998
15.14	49156	15.14	42026	15.14	41063
15.16	48996	15.16	42184	15.16	41091
15.18	49201	15.18	41999	15.18	40758
15.2	48921	15.2	42469	15.2	41049
15.22	48958	15.22	42477	15.22	40567
15.24	48928	15.24	42238	15.24	40842
15.26	48664	15.26	41820	15.26	41053
15.28	48353	15.28	41632	15.28	40870
15.3	48699	15.3	42082	15.3	40948
15.32	48474	15.32	42035	15.32	40871
15.34	48807	15.34	41912	15.34	41023
15.36	48735	15.36	41449	15.36	40728
15.38	48540	15.38	41966	15.38	40868
15.4	48469	15.4	42225	15.4	41001
15.42	48571	15.42	41867	15.42	41013
15.44	48223	15.44	41817	15.44	40804
15.46	48440	15.46	41781	15.46	40942
15.48	48069	15.48	41616	15.48	40763
15.5	47858	15.5	41903	15.5	40605
15.52	47827	15.52	42055	15.52	40590
15.54	47937	15.54	41782	15.54	40827
15.56	47801	15.56	41717	15.56	40999
15.58	47593	15.58	42040	15.58	40988
15.6	47473	15.6	41806	15.6	40719
15.62	47542	15.62	41852	15.62	40468
15.64	47827	15.64	41983	15.64	40899
15.66	47803	15.66	42047	15.66	40802
15.68	47923	15.68	41837	15.68	40651
15.7	47648	15.7	41668	15.7	40941
15.72	47288	15.72	41456	15.72	40920
15.74	47258	15.74	41874	15.74	40573
15.76	47389	15.76	41882	15.76	40653
15.78	47114	15.78	41657	15.78	40497
15.8	47099	15.8	41683	15.8	40571
15.82	47103	15.82	41878	15.82	40757
15.84	46957	15.84	41609	15.84	40627
15.86	47321	15.86	41368	15.86	40384
15.88	46921	15.88	41611	15.88	40442
15.9	46729	15.9	41652	15.9	40650
15.92	46852	15.92	41682	15.92	40764
15.94	46824	15.94	41732	15.94	40531
15.96	46906	15.96	41696	15.96	40576
15.98	46799	15.98	41700	15.98	40648
16	46686	16	41504	16	40461
16.02	46677	16.02	41605	16.02	40339
16.04	46605	16.04	41420	16.04	40305
16.06	46288	16.06	41275	16.06	40280
16.08	46600	16.08	41485	16.08	40484
16.1	46463	16.1	41749	16.1	40495
16.12	46167	16.12	41499	16.12	39994
16.14	46125	16.14	41735	16.14	40332
16.16	46545	16.16	41520	16.16	40206
16.18	46530	16.18	41481	16.18	40206
16.2	46259	16.2	41255	16.2	40035
16.22	45888	16.22	41339	16.22	40565
16.24	46226	16.24	41400	16.24	40305
16.26	45870	16.26	41615	16.26	40305
16.28	45813	16.28	41279	16.28	40265
16.3	45751	16.3	41072	16.3	40315
16.32	45634	16.32	41406	16.32	40131
16.34	45975	16.34	41329	16.34	40188
16.36	45589	16.36	41211	16.36	40200
16.38	45526	16.38	41208	16.38	40113
16.4	45479	16.4	41259	16.4	40105
16.42	45119	16.42	41467	16.42	40131
16.44	45530	16.44	41286	16.44	40087
16.46	45628	16.46	41128	16.46	40240
16.48	45344	16.48	41327	16.48	40259
16.5	45440	16.5	41246	16.5	39990
16.52	45520	16.52	41336	16.52	40034
16.54	45314	16.54	41343	16.54	39973
16.56	45075	16.56	41295	16.56	40062
16.58	44950	16.58	41301	16.58	39914
16.6	44900	16.6	41234	16.6	39909
16.62	44571	16.62	41191	16.62	40012
16.64	44903	16.64	41048	16.64	39837
16.66	44750	16.66	41218	16.66	40288
16.68	44721	16.68	41238	16.68	40279
16.7	44634	16.7	41049	16.7	40067
16.72	44829	16.72	41037	16.72	40262
16.74	45029	16.74	41101	16.74	39895
16.76	44984	16.76	41247	16.76	39970
16.78	44858	16.78	41234	16.78	39932
16.8	44927	16.8	41062	16.8	39774
16.82	44575	16.82	41117	16.82	39753
16.84	44313	16.84	41185	16.84	39651
16.86	44547	16.86	41019	16.86	39626
16.88	44449	16.88	40762	16.88	39768
16.9	44181	16.9	41137	16.9	39769
16.92	44249	16.92	41045	16.92	39899
16.94	44212	16.94	41144	16.94	40058
16.96	44452	16.96	40935	16.96	40029
16.98	44401	16.98	40999	16.98	39541
17	44180	17	41153	17	39659
17.02	44510	17.02	40852	17.02	39905
17.04	44527	17.04	40736	17.04	39734
17.06	44159	17.06	40731	17.06	39812
17.08	44010	17.08	40447	17.08	39604
17.1	43956	17.1	40638	17.1	39552
17.12	44008	17.12	40901	17.12	39702
17.14	43877	17.14	40818	17.14	39671
17.16	44116	17.16	40750	17.16	39924
17.18	43944	17.18	40823	17.18	39791
17.2	43841	17.2	41009	17.2	39544
17.22	44185	17.22	41243	17.22	39651
17.24	43892	17.24	41133	17.24	39527
17.26	43819	17.26	41154	17.26	39593
17.28	43604	17.28	41102	17.28	39805
17.3	43627	17.3	41235	17.3	39701
17.32	43721	17.32	41303	17.32	39801
17.34	43891	17.34	41188	17.34	39844
17.36	43706	17.36	41098	17.36	39624
17.38	43699	17.38	41196	17.38	39961
17.4	43750	17.4	41723	17.4	40158
17.42	43665	17.42	41687	17.42	40022
17.44	43716	17.44	41655	17.44	40175
17.46	44129	17.46	41989	17.46	40282
17.48	43852	17.48	41764	17.48	40474
17.5	44017	17.5	41847	17.5	40450
17.52	44021	17.52	41715	17.52	40570
17.54	43941	17.54	41590	17.54	40488
17.56	43851	17.56	41297	17.56	40401
17.58	43958	17.58	41150	17.58	40087
17.6	44396	17.6	40745	17.6	39860
17.62	44469	17.62	40524	17.62	39916
17.64	44517	17.64	40361	17.64	39700
17.66	44329	17.66	40473	17.66	39572
17.68	43894	17.68	40597	17.68	39614
17.7	43401	17.7	40703	17.7	39465
17.72	43509	17.72	40720	17.72	39608
17.74	43408	17.74	40516	17.74	39500
17.76	42974	17.76	40455	17.76	39223
17.78	43220	17.78	40442	17.78	39377
17.8	43045	17.8	40352	17.8	39099
17.82	42933	17.82	40373	17.82	38902
17.84	43107	17.84	40296	17.84	39051
17.86	43178	17.86	40390	17.86	39339
17.88	42956	17.88	40364	17.88	39225
17.9	42855	17.9	40447	17.9	39217
17.92	42961	17.92	40750	17.92	39191
17.94	42992	17.94	40479	17.94	39183
17.96	42741	17.96	40317	17.96	39005
17.98	42641	17.98	40208	17.98	38991
18	42721	18	40385	18	39014
18.02	42669	18.02	40427	18.02	38977
18.04	42708	18.04	40364	18.04	38948
18.06	42599	18.06	40175	18.06	38680
18.08	42542	18.08	40119	18.08	38922
18.1	42657	18.1	39884	18.1	39036
18.12	42680	18.12	40245	18.12	38913
18.14	42697	18.14	40295	18.14	38794
18.16	42783	18.16	40112	18.16	38906
18.18	42391	18.18	40158	18.18	39102
18.2	42311	18.2	40178	18.2	39035
18.22	42217	18.22	40268	18.22	38851
18.24	42306	18.24	39938	18.24	39063
18.26	42690	18.26	39948	18.26	39186
18.28	43024	18.28	39821	18.28	39275
18.3	42373	18.3	40067	18.3	39069
18.32	42645	18.32	40431	18.32	38735
18.34	42313	18.34	40349	18.34	38897
18.36	42557	18.36	40058	18.36	38758
18.38	42550	18.38	40125	18.38	38608
18.4	42654	18.4	40092	18.4	38648
18.42	42345	18.42	40161	18.42	38716
18.44	42291	18.44	40438	18.44	38767
18.46	42685	18.46	40398	18.46	38692
18.48	42305	18.48	40341	18.48	38712
18.5	42242	18.5	40451	18.5	38758
18.52	42692	18.52	40551	18.52	38610
18.54	42967	18.54	40507	18.54	38841
18.56	42855	18.56	40479	18.56	38970
18.58	42694	18.58	40939	18.58	38798
18.6	42931	18.6	41082	18.6	38931
18.62	42787	18.62	41034	18.62	39216
18.64	43014	18.64	41443	18.64	39507
18.66	43579	18.66	41450	18.66	39294
18.68	43368	18.68	41302	18.68	39216
18.7	43882	18.7	41468	18.7	39585
18.72	43709	18.72	41727	18.72	39835
18.74	43743	18.74	41928	18.74	39735
18.76	44190	18.76	42361	18.76	39764
18.78	44539	18.78	42534	18.78	39953
18.8	44527	18.8	42757	18.8	40072
18.82	44538	18.82	43398	18.82	40043
18.84	45133	18.84	43916	18.84	40375
18.86	45285	18.86	44752	18.86	40636
18.88	45565	18.88	45879	18.88	40844
18.9	46300	18.9	46884	18.9	41215
18.92	46983	18.92	48326	18.92	41544
18.94	48159	18.94	50177	18.94	42145
18.96	48688	18.96	52431	18.96	42624
18.98	49827	18.98	55133	18.98	43058
19	52022	19	58768	19	43703
19.02	53946	19.02	63546	19.02	44853
19.04	56907	19.04	69091	19.04	45855
19.06	60086	19.06	76615	19.06	47118
19.08	64584	19.08	85684	19.08	48879
19.1	70706	19.1	95695	19.1	50985
19.12	79064	19.12	106363	19.12	54150
19.14	88741	19.14	116240	19.14	58168
19.16	102120	19.16	123412	19.16	63063
19.18	117651	19.18	125667	19.18	69413
19.2	134568	19.2	123775	19.2	77885
19.22	148200	19.22	119175	19.22	88643
19.24	155621	19.24	113601	19.24	100695
19.26	152804	19.26	108455	19.26	115028
19.28	143370	19.28	103833	19.28	129999
19.3	131545	19.3	98450	19.3	144484
19.32	121226	19.32	92117	19.32	154933
19.34	114722	19.34	84705	19.34	157855
19.36	112131	19.36	77699	19.36	152220
19.38	112122	19.38	71593	19.38	138640
19.4	111609	19.4	67588	19.4	120999
19.42	108033	19.42	66206	19.42	104357
19.44	99928	19.44	67210	19.44	92047
19.46	89723	19.46	70565	19.46	85711
19.48	79485	19.48	76286	19.48	85889
19.5	71003	19.5	84130	19.5	91988
19.52	64599	19.52	93900	19.52	101900
19.54	61660	19.54	105963	19.54	114385
19.56	60751	19.56	118854	19.56	127439
19.58	61332	19.58	129955	19.58	137299
19.6	63472	19.6	135562	19.6	137282
19.62	67306	19.62	133150	19.62	127446
19.64	72355	19.64	122796	19.64	110689
19.66	80288	19.66	106924	19.66	91858
19.68	90301	19.68	90047	19.68	74744
19.7	104252	19.7	74523	19.7	61313
19.72	122500	19.72	62218	19.72	52071
19.74	145235	19.74	53698	19.74	46830
19.76	169381	19.76	48533	19.76	44070
19.78	188905	19.78	45438	19.78	42423
19.8	194946	19.8	43582	19.8	41319
19.82	183489	19.82	42657	19.82	40462
19.84	158750	19.84	42103	19.84	39953
19.86	128544	19.86	41834	19.86	39822
19.88	99985	19.88	41449	19.88	39629
19.9	77888	19.9	40909	19.9	39376
19.92	63211	19.92	40487	19.92	39249
19.94	54553	19.94	40545	19.94	39054
19.96	49427	19.96	40607	19.96	38760
19.98	47593	19.98	40366	19.98	38504
20	46142	20	39897	20	38367
20.02	45134	20.02	39666	20.02	38071
20.04	44332	20.04	39521	20.04	37776
20.06	43962	20.06	39236	20.06	37671
20.08	43751	20.08	39277	20.08	37655
20.1	43066	20.1	39191	20.1	37503
20.12	42877	20.12	38940	20.12	37559
20.14	42820	20.14	38787	20.14	37207
20.16	42243	20.16	38633	20.16	36987
20.18	42043	20.18	38520	20.18	37001
20.2	41528	20.2	38528	20.2	37183
20.22	41442	20.22	38475	20.22	37320
20.24	41362	20.24	38597	20.24	37102
20.26	40914	20.26	38663	20.26	37070
20.28	40786	20.28	38367	20.28	37031
20.3	40617	20.3	38341	20.3	36832
20.32	40435	20.32	38283	20.32	36721
20.34	40319	20.34	38045	20.34	36604
20.36	40448	20.36	38017	20.36	36418
20.38	40406	20.38	37991	20.38	36524
20.4	39954	20.4	37997	20.4	36523
20.42	40173	20.42	37675	20.42	36563
20.44	40263	20.44	37697	20.44	36562
20.46	40373	20.46	38053	20.46	36422
20.48	39793	20.48	37889	20.48	36458
20.5	39587	20.5	37629	20.5	36443
20.52	39530	20.52	37671	20.52	36317
20.54	40001	20.54	37699	20.54	36192
20.56	39539	20.56	37805	20.56	36176
20.58	39880	20.58	37772	20.58	36132
20.6	39800	20.6	37775	20.6	36118
20.62	39651	20.62	37901	20.62	36124
20.64	39775	20.64	38008	20.64	36099
20.66	39817	20.66	37964	20.66	36036
20.68	39378	20.68	37782	20.68	36196
20.7	39184	20.7	37695	20.7	36189
20.72	39403	20.72	37898	20.72	36202
20.74	39760	20.74	38185	20.74	36255
20.76	39545	20.76	38253	20.76	36252
20.78	39695	20.78	38370	20.78	36008
20.8	39824	20.8	38385	20.8	35980
20.82	39426	20.82	38469	20.82	36235
20.84	39353	20.84	38812	20.84	36473
20.86	39505	20.86	38750	20.86	36686
20.88	39344	20.88	38326	20.88	36576
20.9	39237	20.9	38226	20.9	36616
20.92	39117	20.92	38060	20.92	36413
20.94	38912	20.94	37719	20.94	36074
20.96	39153	20.96	37361	20.96	35853
20.98	38954	20.98	37141	20.98	35701
21	38723	21	37257	21	35488
21.02	38436	21.02	37098	21.02	35291
21.04	38558	21.04	36877	21.04	35125
21.06	38591	21.06	36681	21.06	34901
21.08	38364	21.08	36502	21.08	35020
21.1	38676	21.1	36389	21.1	35221
21.12	38474	21.12	36277	21.12	35223
21.14	38130	21.14	36262	21.14	35114
21.16	38198	21.16	36260	21.16	34961
21.18	38122	21.18	36163	21.18	34869
21.2	38163	21.2	36034	21.2	34947
21.22	38321	21.22	35810	21.22	34893
21.24	37895	21.24	35800	21.24	34661
21.26	37776	21.26	35822	21.26	34565
21.28	37835	21.28	35864	21.28	34764
21.3	37564	21.3	35746	21.3	34692
21.32	37863	21.32	35770	21.32	34415
21.34	37716	21.34	35909	21.34	34537
21.36	37669	21.36	35684	21.36	34674
21.38	37603	21.38	35678	21.38	34542
21.4	37398	21.4	35690	21.4	34443
21.42	37587	21.42	35585	21.42	34322
21.44	37272	21.44	35453	21.44	34403
21.46	37335	21.46	35400	21.46	34469
21.48	37149	21.48	35476	21.48	34241
21.5	37590	21.5	35481	21.5	34178
21.52	37297	21.52	35312	21.52	33995
21.54	37169	21.54	35141	21.54	33684
21.56	37208	21.56	35265	21.56	33762
21.58	37118	21.58	35237	21.58	34005
21.6	36980	21.6	34956	21.6	34044
21.62	37060	21.62	34922	21.62	33846
21.64	36651	21.64	35068	21.64	33847
21.66	36594	21.66	34963	21.66	33887
21.68	37003	21.68	34914	21.68	33829
21.7	36650	21.7	34903	21.7	33690
21.72	36734	21.72	34775	21.72	33524
21.74	36644	21.74	34810	21.74	33535
21.76	36631	21.76	34927	21.76	33668
21.78	36506	21.78	34721	21.78	33704
21.8	36527	21.8	34562	21.8	33573
21.82	36431	21.82	34691	21.82	33347
21.84	36398	21.84	34656	21.84	33291
21.86	36364	21.86	34685	21.86	33260
21.88	36618	21.88	34569	21.88	33145
21.9	36379	21.9	34476	21.9	33268
21.92	36406	21.92	34604	21.92	33329
21.94	36475	21.94	34568	21.94	33166
21.96	36220	21.96	34409	21.96	33238
21.98	36050	21.98	34403	21.98	33430
22	35992	22	34551	22	33359
22.02	36128	22.02	34604	22.02	33281
22.04	36186	22.04	34474	22.04	33257
22.06	36106	22.06	34412	22.06	33202
22.08	35949	22.08	34366	22.08	33255
22.1	36009	22.1	34395	22.1	33209
22.12	36243	22.12	34465	22.12	33138
22.14	36291	22.14	34239	22.14	33157
22.16	36204	22.16	34098	22.16	33071
22.18	36040	22.18	34205	22.18	32935
22.2	36138	22.2	34195	22.2	32858
22.22	36079	22.22	34186	22.22	32930
22.24	36150	22.24	34161	22.24	32961
22.26	35906	22.26	34043	22.26	32916
22.28	35996	22.28	34192	22.28	32986
22.3	36151	22.3	34347	22.3	33144
22.32	36087	22.32	34247	22.32	33210
22.34	35566	22.34	34118	22.34	33169
22.36	35892	22.36	34102	22.36	32959
22.38	36058	22.38	34302	22.38	32735
22.4	35937	22.4	34221	22.4	32862
22.42	35848	22.42	34467	22.42	32972
22.44	35733	22.44	34792	22.44	32967
22.46	36414	22.46	34688	22.46	33145
22.48	36360	22.48	34843	22.48	33198
22.5	36172	22.5	35249	22.5	33122
22.52	36631	22.52	35322	22.52	33137
22.54	37295	22.54	35399	22.54	33270
22.56	37115	22.56	35767	22.56	33602
22.58	37604	22.58	36232	22.58	33761
22.6	37942	22.6	36792	22.6	33894
22.62	37883	22.62	37508	22.62	34160
22.64	38098	22.64	38407	22.64	34566
22.66	38252	22.66	39612	22.66	35199
22.68	37945	22.68	41353	22.68	36049
22.7	38292	22.7	43488	22.7	37171
22.72	38618	22.72	46264	22.72	38792
22.74	39043	22.74	49382	22.74	41073
22.76	40009	22.76	52708	22.76	44103
22.78	41087	22.78	56043	22.78	48179
22.8	42703	22.8	58945	22.8	53220
22.82	44865	22.82	60803	22.82	59386
22.84	47564	22.84	61541	22.84	65993
22.86	51371	22.86	61599	22.86	72516
22.88	54941	22.88	60563	22.88	77287
22.9	58406	22.9	58809	22.9	78057
22.92	61401	22.92	56975	22.92	74765
22.94	63384	22.94	54474	22.94	68270
22.96	65273	22.96	51139	22.96	60574
22.98	65778	22.98	47946	22.98	53061
23	65642	23	44729	23	46279
23.02	64832	23.02	41344	23.02	40999
23.04	64186	23.04	38684	23.04	37749
23.06	63508	23.06	36780	23.06	35819
23.08	62984	23.08	35495	23.08	34388
23.1	61286	23.1	34518	23.1	33475
23.12	58579	23.12	33925	23.12	33000
23.14	55005	23.14	33639	23.14	32716
23.16	50674	23.16	33306	23.16	32409
23.18	46546	23.18	33169	23.18	32110
23.2	42961	23.2	33262	23.2	32087
23.22	40386	23.22	33231	23.22	32033
23.24	38405	23.24	32850	23.24	31856
23.26	37472	23.26	32636	23.26	31833
23.28	36500	23.28	32630	23.28	31640
23.3	36227	23.3	32605	23.3	31511
23.32	36218	23.32	32709	23.32	31484
23.34	35792	23.34	32654	23.34	31529
23.36	35145	23.36	32711	23.36	31390
23.38	35173	23.38	32710	23.38	31293
23.4	34912	23.4	32540	23.4	31290
23.42	34637	23.42	32546	23.42	31018
23.44	34469	23.44	32546	23.44	31042
23.46	34044	23.46	32330	23.46	31210
23.48	34023	23.48	32124	23.48	31037
23.5	33896	23.5	32031	23.5	30881
23.52	33604	23.52	31989	23.52	31223
23.54	33613	23.54	31925	23.54	31498
23.56	33603	23.56	31691	23.56	31354
23.58	33375	23.58	31651	23.58	31176
23.6	33577	23.6	31761	23.6	31241
23.62	33346	23.62	31684	23.62	31507
23.64	33359	23.64	31637	23.64	31500
23.66	33166	23.66	31726	23.66	31125
23.68	33162	23.68	31629	23.68	30933
23.7	32989	23.7	31445	23.7	30889
23.72	33179	23.72	31474	23.72	30678
23.74	33142	23.74	31596	23.74	30594
23.76	33069	23.76	31629	23.76	30739
23.78	32973	23.78	31670	23.78	30694
23.8	32822	23.8	31946	23.8	30717
23.82	32942	23.82	32092	23.82	30944
23.84	32833	23.84	32047	23.84	31086
23.86	32767	23.86	32246	23.86	31156
23.88	33023	23.88	32447	23.88	31182
23.9	32998	23.9	32739	23.9	31373
23.92	33240	23.92	33344	23.92	31787
23.94	32995	23.94	33838	23.94	32194
23.96	33206	23.96	34176	23.96	32687
23.98	33162	23.98	34535	23.98	33247
24	33667	24	35214	24	33621
24.02	33897	24.02	36027	24.02	33907
24.04	33887	24.04	36487	24.04	34210
24.06	34841	24.06	36872	24.06	34285
24.08	35079	24.08	37406	24.08	34230
24.1	35710	24.1	37379	24.1	34296
24.12	36565	24.12	36979	24.12	34269
24.14	37062	24.14	36633	24.14	34225
24.16	37784	24.16	35932	24.16	34196
24.18	38966	24.18	35149	24.18	33811
24.2	39828	24.2	34343	24.2	33318
24.22	40692	24.22	33533	24.22	32835
24.24	41664	24.24	32787	24.24	32544
24.26	40947	24.26	32240	24.26	31881
24.28	40705	24.28	31871	24.28	31425
24.3	39717	24.3	31544	24.3	31118
24.32	38759	24.32	31387	24.32	30830
24.34	36864	24.34	31248	24.34	30513
24.36	35621	24.36	31233	24.36	30302
24.38	34690	24.38	31400	24.38	30234
24.4	33764	24.4	31356	24.4	30336
24.42	33186	24.42	31577	24.42	30436
24.44	32885	24.44	31842	24.44	30603
24.46	32476	24.46	32217	24.46	31099
24.48	32744	24.48	32572	24.48	31637
24.5	32384	24.5	32810	24.5	31892
24.52	32807	24.52	32817	24.52	31927
24.54	32623	24.54	32734	24.54	32054
24.56	33119	24.56	32723	24.56	32038
24.58	33384	24.58	32465	24.58	31939
24.6	33649	24.6	32086	24.6	31622
24.62	34739	24.62	31775	24.62	31472
24.64	34930	24.64	31311	24.64	31289
24.66	34974	24.66	30892	24.66	30759
24.68	34814	24.68	30400	24.68	30350
24.7	33664	24.7	30120	24.7	29952
24.72	33330	24.72	30039	24.72	29654
24.74	32729	24.74	30059	24.74	29242
24.76	32293	24.76	29866	24.76	29074
24.78	31910	24.78	29615	24.78	28907
24.8	31844	24.8	29568	24.8	28699
24.82	31453	24.82	29505	24.82	28693
24.84	31225	24.84	29636	24.84	28819
24.86	31111	24.86	29610	24.86	28706
24.88	30925	24.88	29436	24.88	28652
24.9	30665	24.9	29367	24.9	28640
24.92	31223	24.92	29471	24.92	28768
24.94	30850	24.94	29465	24.94	28760
24.96	30908	24.96	29214	24.96	28591
24.98	30582	24.98	29160	24.98	28555
25	30711	25	29222	25	28633
25.02	30636	25.02	29162	25.02	28607
25.04	30697	25.04	29114	25.04	28491
25.06	30749	25.06	29034	25.06	28247
25.08	30477	25.08	28928	25.08	28297
25.1	30714	25.1	29067	25.1	28312
25.12	30475	25.12	29147	25.12	28293
25.14	30614	25.14	28906	25.14	28386
25.16	30511	25.16	28770	25.16	28350
25.18	30294	25.18	28833	25.18	28070
25.2	30477	25.2	28765	25.2	27954
25.22	30430	25.22	28702	25.22	28123
25.24	30494	25.24	28675	25.24	28193
25.26	30284	25.26	28553	25.26	28094
25.28	30171	25.28	28639	25.28	28114
25.3	30237	25.3	28504	25.3	27988
25.32	30294	25.32	28392	25.32	27938
25.34	30278	25.34	28373	25.34	27880
25.36	30003	25.36	28575	25.36	27959
25.38	30081	25.38	28740	25.38	27882
25.4	29975	25.4	28452	25.4	27858
25.42	30273	25.42	28311	25.42	27838
25.44	29980	25.44	28207	25.44	27717
25.46	29979	25.46	28279	25.46	27680
25.48	29925	25.48	28090	25.48	27850
25.5	29751	25.5	28331	25.5	27919
25.52	29666	25.52	28294	25.52	27713
25.54	29767	25.54	28136	25.54	27724
25.56	29942	25.56	28032	25.56	27915
25.58	29536	25.58	28044	25.58	27841
25.6	29790	25.6	28131	25.6	27697
25.62	29485	25.62	28016	25.62	27709
25.64	29382	25.64	28040	25.64	27537
25.66	29759	25.66	28071	25.66	27518
25.68	29502	25.68	28331	25.68	27429
25.7	29647	25.7	28119	25.7	27350
25.72	29812	25.72	28138	25.72	27472
25.74	29760	25.74	28068	25.74	27582
25.76	29522	25.76	27727	25.76	27566
25.78	29498	25.78	27765	25.78	27513
25.8	29581	25.8	27940	25.8	27471
25.82	29481	25.82	27879	25.82	27405
25.84	29530	25.84	27820	25.84	27342
25.86	29292	25.86	27756	25.86	27331
25.88	29148	25.88	27905	25.88	27331
25.9	29005	25.9	27838	25.9	27247
25.92	29705	25.92	27606	25.92	27289
25.94	29221	25.94	27466	25.94	27353
25.96	29191	25.96	27537	25.96	27306
25.98	29422	25.98	27506	25.98	27177
26	29268	26	27499	26	27246
26.02	28961	26.02	27417	26.02	27213
26.04	29128	26.04	27267	26.04	27135
26.06	29272	26.06	27492	26.06	27074
26.08	29055	26.08	27418	26.08	27038
26.1	29108	26.1	27516	26.1	27101
26.12	29117	26.12	27503	26.12	26808
26.14	28985	26.14	27342	26.14	26986
26.16	29099	26.16	27549	26.16	27055
26.18	28874	26.18	27585	26.18	27033
26.2	29170	26.2	27349	26.2	27066
26.22	29023	26.22	27368	26.22	26938
26.24	28988	26.24	27547	26.24	26823
26.26	29002	26.26	27370	26.26	26793
26.28	29129	26.28	27379	26.28	26929
26.3	28965	26.3	27402	26.3	27009
26.32	29190	26.32	27451	26.32	26975
26.34	29027	26.34	27372	26.34	26765
26.36	28829	26.36	27090	26.36	26745
26.38	28721	26.38	27065	26.38	26807
26.4	28815	26.4	27166	26.4	26581
26.42	28724	26.42	27006	26.42	26646
26.44	28713	26.44	26988	26.44	26766
26.46	28861	26.46	27081	26.46	26704
26.48	28774	26.48	27364	26.48	26761
26.5	28641	26.5	27294	26.5	26710
26.52	28843	26.52	27106	26.52	26748
26.54	28794	26.54	27057	26.54	26642
26.56	28814	26.56	27220	26.56	26715
26.58	28727	26.58	27321	26.58	26806
26.6	28693	26.6	27227	26.6	26624
26.62	28924	26.62	27150	26.62	26677
26.64	28931	26.64	27333	26.64	26654
26.66	28773	26.66	27264	26.66	26487
26.68	28885	26.68	27187	26.68	26799
26.7	28543	26.7	27532	26.7	27095
26.72	28920	26.72	27326	26.72	27129
26.74	29219	26.74	27166	26.74	26936
26.76	29548	26.76	27051	26.76	26799
26.78	29675	26.78	27202	26.78	26824
26.8	29949	26.8	27352	26.8	26823
26.82	29434	26.82	27314	26.82	26769
26.84	29647	26.84	27069	26.84	26737
26.86	29545	26.86	27290	26.86	26782
26.88	29193	26.88	27221	26.88	26817
26.9	29287	26.9	27149	26.9	26701
26.92	28882	26.92	27123	26.92	26601
26.94	28892	26.94	27128	26.94	26872
26.96	28780	26.96	27053	26.96	26930
26.98	28883	26.98	27268	26.98	26831
27	28850	27	27314	27	26836
27.02	29203	27.02	27314	27.02	26872
27.04	29047	27.04	27376	27.04	26723
27.06	29048	27.06	27373	27.06	26723
27.08	29012	27.08	27283	27.08	26695
27.1	29261	27.1	27510	27.1	26828
27.12	29031	27.12	27703	27.12	26900
27.14	29084	27.14	27815	27.14	27031
27.16	29301	27.16	28010	27.16	27009
27.18	29189	27.18	28343	27.18	27095
27.2	29172	27.2	28501	27.2	27404
27.22	29032	27.22	28621	27.22	27514
27.24	29787	27.24	29169	27.24	27576
27.26	29996	27.26	29931	27.26	27825
27.28	30358	27.28	30715	27.28	28065
27.3	30536	27.3	31397	27.3	28349
27.32	30979	27.32	32676	27.32	28477
27.34	31394	27.34	34435	27.34	28856
27.36	32331	27.36	36633	27.36	29551
27.38	33551	27.38	39595	27.38	30129
27.4	34665	27.4	43099	27.4	30842
27.42	36418	27.42	47764	27.42	32318
27.44	38799	27.44	53352	27.44	33771
27.46	41763	27.46	58783	27.46	36097
27.48	45946	27.48	63632	27.48	39304
27.5	51166	27.5	67630	27.5	43712
27.52	57503	27.52	70717	27.52	49724
27.54	64718	27.54	74101	27.54	57012
27.56	71957	27.56	77143	27.56	66112
27.58	76365	27.58	81118	27.58	76954
27.6	79129	27.6	85843	27.6	89483
27.62	79467	27.62	89906	27.62	101685
27.64	79490	27.64	91173	27.64	110420
27.66	80964	27.66	89072	27.66	114038
27.68	83496	27.68	82557	27.68	111322
27.7	89082	27.7	74551	27.7	103237
27.72	97239	27.72	65848	27.72	91437
27.74	107765	27.74	57100	27.74	77918
27.76	118311	27.76	49149	27.76	65716
27.78	123376	27.78	42094	27.78	54232
27.8	121888	27.8	37156	27.8	45173
27.82	112932	27.82	34111	27.82	38804
27.84	99996	27.84	31832	27.84	35014
27.86	86636	27.86	30822	27.86	32176
27.88	72685	27.88	30252	27.88	30834
27.9	59782	27.9	29684	27.9	29887
27.92	49667	27.92	29182	27.92	29345
27.94	42608	27.94	29042	27.94	29179
27.96	37883	27.96	28935	27.96	28836
27.98	34892	27.98	28991	27.98	28993
28	33798	28	29130	28	28935
28.02	32688	28.02	29463	28.02	29165
28.04	32038	28.04	30199	28.04	29446
28.06	31700	28.06	30979	28.06	29902
28.08	31394	28.08	31891	28.08	30478
28.1	31172	28.1	33245	28.1	31282
28.12	31010	28.12	35098	28.12	32507
28.14	31078	28.14	37416	28.14	34423
28.16	31009	28.16	40093	28.16	36723
28.18	31184	28.18	43208	28.18	39624
28.2	31944	28.2	46036	28.2	43147
28.22	32774	28.22	48324	28.22	46457
28.24	34397	28.24	49920	28.24	48562
28.26	36126	28.26	50851	28.26	50200
28.28	38976	28.28	50788	28.28	51092
28.3	42256	28.3	50001	28.3	51216
28.32	47087	28.32	48183	28.32	50671
28.34	52546	28.34	45870	28.34	49424
28.36	56675	28.36	43132	28.36	47222
28.38	58174	28.38	40049	28.38	44729
28.4	56695	28.4	37326	28.4	41921
28.42	53524	28.42	35014	28.42	39074
28.44	50038	28.44	32665	28.44	36742
28.46	46498	28.46	30854	28.46	34156
28.48	42224	28.48	29504	28.48	32163
28.5	38389	28.5	28490	28.5	30325
28.52	34847	28.52	27839	28.52	29158
28.54	33151	28.54	27454	28.54	28299
28.56	31731	28.56	27286	28.56	27718
28.58	30180	28.58	26769	28.58	27371
28.6	29614	28.6	26480	28.6	26786
28.62	29143	28.62	26532	28.62	26355
28.64	28477	28.64	26128	28.64	26272
28.66	28504	28.66	25719	28.66	25944
28.68	28140	28.68	25799	28.68	25968
28.7	28125	28.7	25848	28.7	25774
28.72	28049	28.72	25713	28.72	25555
28.74	27925	28.74	25410	28.74	25666
28.76	27316	28.76	25680	28.76	25661
28.78	27765	28.78	25529	28.78	25428
28.8	27384	28.8	25176	28.8	25356
28.82	27428	28.82	25291	28.82	25349
28.84	27250	28.84	25215	28.84	25259
28.86	27279	28.86	24839	28.86	25261
28.88	27080	28.88	24912	28.88	24881
28.9	26809	28.9	25255	28.9	24937
28.92	26994	28.92	25120	28.92	24892
28.94	26643	28.94	25077	28.94	24876
28.96	26848	28.96	25008	28.96	24931
28.98	27070	28.98	24885	28.98	24958
29	26786	29	24920	29	24742
29.02	26820	29.02	24606	29.02	24763
29.04	26959	29.04	24840	29.04	24711
29.06	26913	29.06	24913	29.06	24611
29.08	26747	29.08	24993	29.08	24526
29.1	26548	29.1	24787	29.1	24483
29.12	26857	29.12	24662	29.12	24756
29.14	26670	29.14	24449	29.14	24666
29.16	26855	29.16	24769	29.16	24443
29.18	26671	29.18	24679	29.18	24548
29.2	26540	29.2	24621	29.2	24665
29.22	26720	29.22	24650	29.22	24462
29.24	26481	29.24	24482	29.24	24539
29.26	26673	29.26	24610	29.26	24697
29.28	26531	29.28	24755	29.28	24648
29.3	26646	29.3	24566	29.3	24652
29.32	26176	29.32	24797	29.32	24304
29.34	26563	29.34	24528	29.34	24529
29.36	26702	29.36	24609	29.36	24407
29.38	26309	29.38	24772	29.38	24505
29.4	26444	29.4	24730	29.4	24603
29.42	26654	29.42	24755	29.42	24552
29.44	26828	29.44	24819	29.44	24339
29.46	26589	29.46	24782	29.46	24732
29.48	26873	29.48	24951	29.48	24592
29.5	27059	29.5	24707	29.5	24471
29.52	26803	29.52	24803	29.52	24702
29.54	26722	29.54	24741	29.54	24561
29.56	26908	29.56	24881	29.56	24570
29.58	27259	29.58	24966	29.58	24625
29.6	27083	29.6	24904	29.6	24604
29.62	27086	29.62	24594	29.62	24526
29.64	27209	29.64	24918	29.64	24536
29.66	27328	29.66	24739	29.66	24700
29.68	27336	29.68	25108	29.68	24732
29.7	27369	29.7	24878	29.7	24803
29.72	27265	29.72	25111	29.72	24989
29.74	27249	29.74	25030	29.74	25012
29.76	27000	29.76	25225	29.76	25243
29.78	27279	29.78	25263	29.78	25119
29.8	27349	29.8	25322	29.8	25160
29.82	27268	29.82	25352	29.82	25402
29.84	27206	29.84	25229	29.84	25377
29.86	27135	29.86	25040	29.86	25237
29.88	27553	29.88	25128	29.88	25557
29.9	27438	29.9	25065	29.9	25555
29.92	27492	29.92	25460	29.92	25442
29.94	27361	29.94	25247	29.94	25590
29.96	27569	29.96	25332	29.96	25529
29.98	27584	29.98	25422	29.98	25716
30	27516	30	25853	30	25735
30.02	27731	30.02	25643	30.02	25870
30.04	27829	30.04	25533	30.04	25885
30.06	28128	30.06	25673	30.06	26043
30.08	27945	30.08	26101	30.08	26313
30.1	28303	30.1	26226	30.1	26532
30.12	28399	30.12	26630	30.12	26746
30.14	28445	30.14	26774	30.14	27149
30.16	28812	30.16	27304	30.16	27620
30.18	29077	30.18	27907	30.18	28421
30.2	29470	30.2	28755	30.2	29030
30.22	29766	30.22	29867	30.22	30163
30.24	30156	30.24	30722	30.24	31521
30.26	30663	30.26	32141	30.26	33507
30.28	31276	30.28	34268	30.28	36017
30.3	32142	30.3	36620	30.3	39325
30.32	33215	30.32	39609	30.32	42626
30.34	34627	30.34	43139	30.34	47090
30.36	36661	30.36	47542	30.36	50224
30.38	39386	30.38	51551	30.38	52374
30.4	42878	30.4	56172	30.4	52902
30.42	47498	30.42	61193	30.42	51769
30.44	54308	30.44	66547	30.44	49509
30.46	63071	30.46	72026	30.46	47267
30.48	74117	30.48	78370	30.48	44395
30.5	88064	30.5	85367	30.5	41931
30.52	103222	30.52	92240	30.52	40138
30.54	118132	30.54	98086	30.54	39359
30.56	131061	30.56	102883	30.56	40166
30.58	138976	30.58	106560	30.58	42253
30.6	142212	30.6	108508	30.6	44857
30.62	143676	30.62	110764	30.62	49586
30.64	144929	30.64	112259	30.64	55358
30.66	144071	30.66	112141	30.66	63268
30.68	141714	30.68	109878	30.68	73702
30.7	138665	30.7	106481	30.7	85759
30.72	131679	30.72	103536	30.72	100063
30.74	126111	30.74	101038	30.74	116506
30.76	118670	30.76	98553	30.76	134609
30.78	112503	30.78	94694	30.78	152055
30.8	109167	30.8	89530	30.8	169249
30.82	105872	30.82	83732	30.82	180507
30.84	104684	30.84	76256	30.84	184066
30.86	103888	30.86	68127	30.86	179636
30.88	101764	30.88	60314	30.88	166683
30.9	97255	30.9	53023	30.9	148233
30.92	90445	30.92	46755	30.92	127677
30.94	81861	30.94	41062	30.94	107862
30.96	73184	30.96	36844	30.96	88513
30.98	64209	30.98	33675	30.98	72025
31	55835	31	31880	31	58433
31.02	48561	31.02	30334	31.02	48298
31.04	42617	31.04	29359	31.04	41883
31.06	38378	31.06	29051	31.06	37926
31.08	35878	31.08	29154	31.08	35531
31.1	33578	31.1	29273	31.1	33787
31.12	32432	31.12	29456	31.12	32773
31.14	31643	31.14	29373	31.14	32062
31.16	31327	31.16	29365	31.16	31722
31.18	30744	31.18	29600	31.18	31004
31.2	30926	31.2	29009	31.2	30244
31.22	30728	31.22	28699	31.22	29587
31.24	31302	31.24	28295	31.24	28911
31.26	31896	31.26	28055	31.26	28387
31.28	32754	31.28	27972	31.28	27999
31.3	33381	31.3	27603	31.3	27644
31.32	34148	31.32	27367	31.32	27368
31.34	34588	31.34	27443	31.34	27273
31.36	34801	31.36	27973	31.36	27501
31.38	34442	31.38	28594	31.38	27965
31.4	34065	31.4	29702	31.4	28791
31.42	32774	31.42	31128	31.42	29825
31.44	32322	31.44	32747	31.44	31326
31.46	31763	31.46	34683	31.46	33258
31.48	31525	31.48	36771	31.48	35339
31.5	31279	31.5	38870	31.5	37775
31.52	31313	31.52	40271	31.52	39981
31.54	32106	31.54	41644	31.54	41451
31.56	33688	31.56	41710	31.56	42775
31.58	35635	31.58	41968	31.58	43171
31.6	38421	31.6	42162	31.6	43207
31.62	41986	31.62	41399	31.62	43024
31.64	45366	31.64	40216	31.64	42579
31.66	48319	31.66	38471	31.66	41568
31.68	49049	31.68	36333	31.68	40049
31.7	47385	31.7	34155	31.7	38215
31.72	45014	31.72	32321	31.72	36072
31.74	42927	31.74	30254	31.74	34072
31.76	40832	31.76	28697	31.76	32387
31.78	37959	31.78	27340	31.78	30266
31.8	34811	31.8	26499	31.8	28881
31.82	31999	31.82	25740	31.82	27757
31.84	30562	31.84	25076	31.84	26604
31.86	29284	31.86	25039	31.86	25926
31.88	28595	31.88	24325	31.88	25317
31.9	27572	31.9	24074	31.9	24819
31.92	26774	31.92	24262	31.92	24635
31.94	26595	31.94	23950	31.94	24332
31.96	26187	31.96	23847	31.96	24077
31.98	26042	31.98	23842	31.98	24110
32	25728	32	23716	32	24172
32.02	25489	32.02	23604	32.02	23896
32.04	25594	32.04	23577	32.04	23641
32.06	25511	32.06	23400	32.06	23828
32.08	25565	32.08	23810	32.08	23537
32.1	25230	32.1	23423	32.1	23341
32.12	25354	32.12	23492	32.12	23206
32.14	25030	32.14	23421	32.14	23192
32.16	25067	32.16	23181	32.16	23009
32.18	25097	32.18	22817	32.18	23163
32.2	24773	32.2	23055	32.2	22941
32.22	24735	32.22	22763	32.22	22876
32.24	24828	32.24	22965	32.24	22741
32.26	24910	32.26	22745	32.26	23103
32.28	24699	32.28	22906	32.28	22803
32.3	24739	32.3	22668	32.3	22740
32.32	24581	32.32	22679	32.32	22707
32.34	24771	32.34	22591	32.34	22614
32.36	24870	32.36	22473	32.36	22763
32.38	24444	32.38	22303	32.38	22835
32.4	24736	32.4	22354	32.4	22384
32.42	24669	32.42	22101	32.42	22510
32.44	24622	32.44	22186	32.44	22798
32.46	24771	32.46	22225	32.46	22667
32.48	24969	32.48	22349	32.48	22430
32.5	24574	32.5	22320	32.5	22600
32.52	24777	32.52	22253	32.52	22467
32.54	24764	32.54	22385	32.54	22285
32.56	24877	32.56	22153	32.56	22450
32.58	24696	32.58	21971	32.58	22672
32.6	24856	32.6	22234	32.6	22442
32.62	24532	32.62	22048	32.62	22427
32.64	24465	32.64	21911	32.64	22410
32.66	24523	32.66	22011	32.66	22391
32.68	24612	32.68	21915	32.68	22312
32.7	24359	32.7	22130	32.7	22403
32.72	24577	32.72	21960	32.72	22434
32.74	24314	32.74	22175	32.74	22235
32.76	24092	32.76	22081	32.76	22164
32.78	24318	32.78	21983	32.78	22267
32.8	24330	32.8	21946	32.8	22242
32.82	24342	32.82	22202	32.82	22301
32.84	24484	32.84	22251	32.84	22465
32.86	24487	32.86	22154	32.86	22456
32.88	24484	32.88	22404	32.88	22539
32.9	24506	32.9	22094	32.9	22322
32.92	24619	32.92	22101	32.92	22186
32.94	24634	32.94	22075	32.94	22432
32.96	24421	32.96	22143	32.96	22842
32.98	24737	32.98	22177	32.98	22674
33	25067	33	22425	33	22510
33.02	25167	33.02	22627	33.02	22645
33.04	25514	33.04	22337	33.04	22514
33.06	25409	33.06	22419	33.06	22857
33.08	25897	33.08	22696	33.08	22967
33.1	26336	33.1	22840	33.1	22998
33.12	26579	33.12	22981	33.12	23087
33.14	27031	33.14	23364	33.14	23011
33.16	27452	33.16	23299	33.16	22995
33.18	28195	33.18	23521	33.18	22963
33.2	28192	33.2	23800	33.2	22988
33.22	28530	33.22	23716	33.22	23023
33.24	28608	33.24	23954	33.24	22952
33.26	28367	33.26	24008	33.26	23035
33.28	28523	33.28	24166	33.28	23097
33.3	28416	33.3	24462	33.3	23224
33.32	28647	33.32	24609	33.32	23075
33.34	28606	33.34	24487	33.34	23302
33.36	28600	33.36	24743	33.36	23164
33.38	28433	33.38	24760	33.38	23354
33.4	28396	33.4	24783	33.4	23489
33.42	28368	33.42	24560	33.42	23496
33.44	28060	33.44	24532	33.44	23792
33.46	27544	33.46	24220	33.46	23836
33.48	27437	33.48	24158	33.48	24035
33.5	27242	33.5	24204	33.5	23728
33.52	27091	33.52	23876	33.52	24084
33.54	26508	33.54	23725	33.54	24329
33.56	26035	33.56	23598	33.56	24665
33.58	26121	33.58	23503	33.58	24553
33.6	25851	33.6	23574	33.6	24863
33.62	25686	33.62	23360	33.62	25048
33.64	25612	33.64	23274	33.64	25595
33.66	25644	33.66	23453	33.66	25652
33.68	25626	33.68	23864	33.68	25878
33.7	25944	33.7	24019	33.7	25925
33.72	25761	33.72	24187	33.72	25907
33.74	25975	33.74	24693	33.74	26215
33.76	26402	33.76	24863	33.76	26065
33.78	26254	33.78	25426	33.78	26075
33.8	26401	33.8	26019	33.8	26114
33.82	26876	33.82	27009	33.82	26621
33.84	27471	33.84	28664	33.84	27249
33.86	27826	33.86	30588	33.86	27873
33.88	28002	33.88	33421	33.88	28665
33.9	28676	33.9	36602	33.9	30022
33.92	29811	33.92	40402	33.92	31976
33.94	30838	33.94	44793	33.94	34819
33.96	33189	33.96	49686	33.96	38021
33.98	35665	33.98	54354	33.98	42239
34	39441	34	58167	34	47347
34.02	44040	34.02	60687	34.02	53897
34.04	49736	34.04	62177	34.04	61682
34.06	56470	34.06	62805	34.06	69903
34.08	63630	34.08	62813	34.08	78305
34.1	70042	34.1	63319	34.1	86345
34.12	76213	34.12	64128	34.12	93279
34.14	79807	34.14	65637	34.14	99309
34.16	82092	34.16	68337	34.16	106335
34.18	81977	34.18	72675	34.18	114307
34.2	79485	34.2	78472	34.2	123687
34.22	76025	34.22	85692	34.22	132607
34.24	72844	34.24	93916	34.24	140490
34.26	70379	34.26	102280	34.26	143982
34.28	68550	34.28	109489	34.28	142620
34.3	68128	34.3	114335	34.3	135962
34.32	69050	34.32	115780	34.32	125657
34.34	72066	34.34	114046	34.34	114051
34.36	76473	34.36	108452	34.36	102129
34.38	82754	34.38	101039	34.38	88730
34.4	89780	34.4	92269	34.4	76058
34.42	98869	34.42	82760	34.42	64394
34.44	110452	34.44	72902	34.44	55242
34.46	121809	34.46	63868	34.46	48289
34.48	134637	34.48	55780	34.48	42734
34.5	144734	34.5	49122	34.5	38982
34.52	150138	34.52	43878	34.52	36099
34.54	148835	34.54	39748	34.54	34321
34.56	141720	34.56	36607	34.56	32884
34.58	131299	34.58	34256	34.58	31813
34.6	118608	34.6	32534	34.6	30735
34.62	104777	34.62	30975	34.62	29885
34.64	90781	34.64	29912	34.64	29065
34.66	76675	34.66	28514	34.66	28426
34.68	64637	34.68	27417	34.68	27811
34.7	54456	34.7	26631	34.7	27111
34.72	46608	34.72	25756	34.72	26328
34.74	41352	34.74	25003	34.74	25484
34.76	36768	34.76	24359	34.76	24802
34.78	33772	34.78	23681	34.78	24431
34.8	31784	34.8	23392	34.8	23765
34.82	29950	34.82	23244	34.82	23450
34.84	28875	34.84	23071	34.84	23128
34.86	28256	34.86	22659	34.86	22905
34.88	27538	34.88	22356	34.88	22738
34.9	26744	34.9	22195	34.9	22421
34.92	26234	34.92	22215	34.92	22365
34.94	26021	34.94	22189	34.94	22326
34.96	25540	34.96	21968	34.96	22394
34.98	25475	34.98	21902	34.98	22149
35	25154	35	21791	35	21888
35.02	24960	35.02	21779	35.02	22125
35.04	24844	35.04	21717	35.04	21942
35.06	24659	35.06	21604	35.06	22022
35.08	24357	35.08	21451	35.08	22000
35.1	24425	35.1	21539	35.1	21829
35.12	24191	35.12	21700	35.12	21839
35.14	24205	35.14	21641	35.14	21979
35.16	24149	35.16	21697	35.16	22100
35.18	24213	35.18	21741	35.18	22042
35.2	24050	35.2	21767	35.2	22085
35.22	24153	35.22	21992	35.22	22174
35.24	23929	35.24	22022	35.24	22363
35.26	23947	35.26	22583	35.26	22775
35.28	24250	35.28	22983	35.28	23174
35.3	24195	35.3	23549	35.3	23639
35.32	24098	35.32	24077	35.32	24010
35.34	24495	35.34	24662	35.34	24517
35.36	24222	35.36	25130	35.36	25211
35.38	24510	35.38	25506	35.38	25679
35.4	24769	35.4	25964	35.4	25868
35.42	25287	35.42	26085	35.42	26103
35.44	26172	35.44	26396	35.44	26591
35.46	27327	35.46	26362	35.46	26892
35.48	28445	35.48	26271	35.48	27068
35.5	29333	35.5	26212	35.5	27168
35.52	29757	35.52	25630	35.52	27255
35.54	29437	35.54	25010	35.54	26747
35.56	29229	35.56	24329	35.56	26171
35.58	28323	35.58	23782	35.58	25436
35.6	28033	35.6	23338	35.6	24742
35.62	27889	35.62	22695	35.62	24291
35.64	26924	35.64	22259	35.64	23723
35.66	25949	35.66	21717	35.66	23129
35.68	25514	35.68	21402	35.68	22489
35.7	24699	35.7	21247	35.7	22377
35.72	24527	35.72	21151	35.72	22255
35.74	24012	35.74	21131	35.74	22052
35.76	23824	35.76	21266	35.76	21881
35.78	23410	35.78	21294	35.78	21897
35.8	23585	35.8	21235	35.8	21910
35.82	23333	35.82	21123	35.82	21814
35.84	23185	35.84	21391	35.84	22028
35.86	23590	35.86	21443	35.86	21867
35.88	23591	35.88	21651	35.88	21719
35.9	23475	35.9	21652	35.9	21964
35.92	23438	35.92	22064	35.92	22263
35.94	23715	35.94	22425	35.94	22281
35.96	23626	35.96	22429	35.96	22524
35.98	24193	35.98	22607	35.98	22704
36	24512	36	22772	36	22640
36.02	24667	36.02	22689	36.02	22591
36.04	25204	36.04	22520	36.04	22708
36.06	25232	36.06	22495	36.06	22702
36.08	25473	36.08	22438	36.08	22676
36.1	25387	36.1	22412	36.1	22833
36.12	25604	36.12	22275	36.12	22803
36.14	25337	36.14	21913	36.14	22662
36.16	25334	36.16	21561	36.16	22580
36.18	25369	36.18	21515	36.18	22462
36.2	25146	36.2	21175	36.2	22544
36.22	24892	36.22	21335	36.22	22503
36.24	24579	36.24	21527	36.24	22157
36.26	24363	36.26	21068	36.26	21943
36.28	24531	36.28	20828	36.28	21792
36.3	24185	36.3	20642	36.3	21589
36.32	24021	36.32	20605	36.32	21358
36.34	24054	36.34	20607	36.34	21175
36.36	23958	36.36	20396	36.36	21054
36.38	23769	36.38	20204	36.38	20958
36.4	23739	36.4	20203	36.4	20996
36.42	23743	36.42	20164	36.42	20860
36.44	23672	36.44	20301	36.44	20903
36.46	23446	36.46	20227	36.46	20895
36.48	23258	36.48	20194	36.48	20805
36.5	23398	36.5	20029	36.5	20542
36.52	23137	36.52	19993	36.52	20602
36.54	23214	36.54	20046	36.54	20639
36.56	23012	36.56	20066	36.56	20725
36.58	22943	36.58	19973	36.58	20478
36.6	22449	36.6	19924	36.6	20364
36.62	22696	36.62	19872	36.62	20223
36.64	22791	36.64	19884	36.64	20384
36.66	22637	36.66	19710	36.66	20287
36.68	22533	36.68	19718	36.68	20507
36.7	22369	36.7	19696	36.7	20259
36.72	22442	36.72	19950	36.72	20302
36.74	22567	36.74	20061	36.74	20403
36.76	22314	36.76	19876	36.76	20442
36.78	22449	36.78	19946	36.78	20324
36.8	22313	36.8	20005	36.8	20249
36.82	22313	36.82	19946	36.82	20300
36.84	22354	36.84	19877	36.84	20243
36.86	22387	36.86	19844	36.86	20300
36.88	22258	36.88	19836	36.88	20273
36.9	22252	36.9	19806	36.9	20141
36.92	22294	36.92	19769	36.92	20234
36.94	22309	36.94	19876	36.94	20230
36.96	22457	36.96	19734	36.96	20292
36.98	22267	36.98	19631	36.98	20091
37	22267	37	19635	37	20075
37.02	22140	37.02	19661	37.02	20212
37.04	22175	37.04	19587	37.04	20193
37.06	22144	37.06	19706	37.06	20297
37.08	22376	37.08	19616	37.08	20303
37.1	22286	37.1	19671	37.1	20465
37.12	22120	37.12	19524	37.12	20323
37.14	22073	37.14	19660	37.14	20234
37.16	22110	37.16	19599	37.16	20103
37.18	22141	37.18	19482	37.18	20115
37.2	21890	37.2	19615	37.2	20249
37.22	22016	37.22	19596	37.22	20319
37.24	21993	37.24	19531	37.24	20289
37.26	22031	37.26	19634	37.26	20111
37.28	22159	37.28	19538	37.28	20105
37.3	22186	37.3	19441	37.3	20192
37.32	22166	37.32	19484	37.32	20262
37.34	22049	37.34	19556	37.34	20366
37.36	21917	37.36	19511	37.36	20243
37.38	22042	37.38	19562	37.38	20211
37.4	22070	37.4	19498	37.4	20164
37.42	22161	37.42	19444	37.42	20177
37.44	22055	37.44	19506	37.44	20123
37.46	21862	37.46	19516	37.46	20078
37.48	21929	37.48	19504	37.48	20129
37.5	21960	37.5	19451	37.5	20204
37.52	22008	37.52	19548	37.52	20106
37.54	22034	37.54	19463	37.54	20031
37.56	21782	37.56	19376	37.56	20143
37.58	22062	37.58	19534	37.58	20038
37.6	21816	37.6	19575	37.6	19887
37.62	22134	37.62	19423	37.62	20069
37.64	21719	37.64	19551	37.64	19885
37.66	21931	37.66	19428	37.66	20156
37.68	21949	37.68	19447	37.68	20137
37.7	21752	37.7	19242	37.7	19879
37.72	22005	37.72	19214	37.72	19952
37.74	22142	37.74	19301	37.74	20057
37.76	22153	37.76	19326	37.76	20135
37.78	21946	37.78	19452	37.78	20119
37.8	21992	37.8	19359	37.8	19829
37.82	21925	37.82	19301	37.82	19933
37.84	21780	37.84	19373	37.84	19933
37.86	21844	37.86	19398	37.86	19843
37.88	21735	37.88	19340	37.88	19997
37.9	22096	37.9	19327	37.9	19987
37.92	21815	37.92	19297	37.92	20162
37.94	21910	37.94	19357	37.94	20185
37.96	21819	37.96	19294	37.96	20139
37.98	21793	37.98	19261	37.98	20027
38	21913	38	19286	38	19944
38.02	21731	38.02	19301	38.02	19998
38.04	21705	38.04	19272	38.04	20023
38.06	21751	38.06	19211	38.06	19966
38.08	21842	38.08	19266	38.08	19960
38.1	21722	38.1	19332	38.1	20012
38.12	21802	38.12	19389	38.12	20056
38.14	21851	38.14	19191	38.14	19998
38.16	21608	38.16	19156	38.16	19915
38.18	21713	38.18	19235	38.18	20038
38.2	21720	38.2	19307	38.2	20042
38.22	21864	38.22	19274	38.22	20007
38.24	21760	38.24	19311	38.24	19987
38.26	21805	38.26	19382	38.26	20047
38.28	21980	38.28	19268	38.28	19974
38.3	21839	38.3	19236	38.3	19775
38.32	21769	38.32	19363	38.32	19722
38.34	21743	38.34	19411	38.34	19896
38.36	21703	38.36	19398	38.36	19908
38.38	21765	38.38	19349	38.38	19819
38.4	21899	38.4	19402	38.4	20018
38.42	21968	38.42	19491	38.42	20033
38.44	21789	38.44	19401	38.44	19941
38.46	21704	38.46	19460	38.46	20050
38.48	21866	38.48	19556	38.48	20215
38.5	21941	38.5	19745	38.5	20206
38.52	21868	38.52	19970	38.52	20254
38.54	22062	38.54	20115	38.54	20551
38.56	21951	38.56	20343	38.56	20853
38.58	22115	38.58	20551	38.58	20788
38.6	22416	38.6	20648	38.6	21017
38.62	22240	38.62	20864	38.62	21238
38.64	22329	38.64	21022	38.64	21412
38.66	22806	38.66	21246	38.66	21565
38.68	23180	38.68	21375	38.68	21624
38.7	23696	38.7	21469	38.7	21639
38.72	24394	38.72	21792	38.72	21773
38.74	24929	38.74	21885	38.74	21808
38.76	25779	38.76	22061	38.76	21990
38.78	25908	38.78	22265	38.78	22114
38.8	26325	38.8	22422	38.8	22127
38.82	26730	38.82	22586	38.82	22102
38.84	27139	38.84	22600	38.84	21957
38.86	27420	38.86	22672	38.86	21908
38.88	27729	38.88	22933	38.88	21673
38.9	27711	38.9	22950	38.9	21475
38.92	27259	38.92	22953	38.92	21439
38.94	26543	38.94	22905	38.94	21276
38.96	26270	38.96	22735	38.96	21282
38.98	25778	38.98	22669	38.98	21399
39	25372	39	22569	39	21525
39.02	25170	39.02	22381	39.02	21518
39.04	24538	39.04	22241	39.04	21744
39.06	24233	39.06	22235	39.06	22200
39.08	24200	39.08	22210	39.08	22747
39.1	23977	39.1	22322	39.1	23245
39.12	24561	39.12	22565	39.12	23718
39.14	24449	39.14	22658	39.14	24351
39.16	24907	39.16	22706	39.16	25038
39.18	25608	39.18	22859	39.18	25735
39.2	26187	39.2	22844	39.2	26396
39.22	26414	39.22	23001	39.22	27065
39.24	26632	39.24	22787	39.24	27380
39.26	26469	39.26	22409	39.26	27468
39.28	26470	39.28	21935	39.28	27651
39.3	26150	39.3	21684	39.3	27243
39.32	25999	39.32	21440	39.32	26504
39.34	25328	39.34	21089	39.34	25928
39.36	24795	39.36	20556	39.36	25310
39.38	24210	39.38	20143	39.38	24454
39.4	23898	39.4	20009	39.4	23744
39.42	23342	39.42	19903	39.42	23029
39.44	22940	39.44	19840	39.44	22571
39.46	22542	39.46	19691	39.46	22094
39.48	22612	39.48	19537	39.48	21587
39.5	22296	39.5	19572	39.5	21371
39.52	22145	39.52	19659	39.52	21213
39.54	22260	39.54	19694	39.54	20958
39.56	22146	39.56	19692	39.56	21049
39.58	22161	39.58	19780	39.58	21176
39.6	22115	39.6	19910	39.6	21291
39.62	22277	39.62	19974	39.62	21596
39.64	22347	39.64	20133	39.64	22029
39.66	21956	39.66	20432	39.66	22426
39.68	22239	39.68	20644	39.68	22937
39.7	22243	39.7	21054	39.7	23390
39.72	22221	39.72	21557	39.72	23984
39.74	22175	39.74	22121	39.74	24551
39.76	22305	39.76	22798	39.76	24872
39.78	22412	39.78	23466	39.78	24858
39.8	22383	39.8	24061	39.8	24764
39.82	22685	39.82	24338	39.82	24539
39.84	22801	39.84	24568	39.84	24268
39.86	23293	39.86	24865	39.86	23735
39.88	23457	39.88	24831	39.88	23221
39.9	23923	39.9	24368	39.9	22726
39.92	24766	39.92	23839	39.92	22202
39.94	25621	39.94	23415	39.94	21497
39.96	27004	39.96	22954	39.96	21128
39.98	28867	39.98	22360	39.98	20906
40	30193	40	21729	40	20668
40.02	32070	40.02	21169	40.02	20452
40.04	33514	40.04	20728	40.04	20428
40.06	34284	40.06	20402	40.06	20475
40.08	34349	40.08	20177	40.08	20205
40.1	33954	40.1	20042	40.1	20232
40.12	33182	40.12	19743	40.12	20126
40.14	32316	40.14	19727	40.14	20098
40.16	30948	40.16	19673	40.16	20166
40.18	29730	40.18	19523	40.18	20044
40.2	28631	40.2	19373	40.2	19998
40.22	26942	40.22	19382	40.22	20006
40.24	25854	40.24	19505	40.24	19962
40.26	24924	40.26	19330	40.26	19835
40.28	24297	40.28	19319	40.28	19790
40.3	23732	40.3	19423	40.3	19821
40.32	23463	40.32	19317	40.32	19901
40.34	22663	40.34	19263	40.34	19967
40.36	22856	40.36	19361	40.36	19938
40.38	22787	40.38	19433	40.38	19911
40.4	23222	40.4	19392	40.4	19932
40.42	23246	40.42	19300	40.42	19916
40.44	23097	40.44	19475	40.44	19837
40.46	23157	40.46	19630	40.46	19866
40.48	23308	40.48	19804	40.48	20059
40.5	23673	40.5	19935	40.5	19977
40.52	23709	40.52	20005	40.52	19878
40.54	23637	40.54	20280	40.54	19949
40.56	23975	40.56	20417	40.56	20128
40.58	24158	40.58	20520	40.58	20261
40.6	24351	40.6	20803	40.6	20206
40.62	24511	40.62	20965	40.62	20316
40.64	24943	40.64	21300	40.64	20533
40.66	25071	40.66	21678	40.66	20618
40.68	25337	40.68	21947	40.68	20801
40.7	25546	40.7	22378	40.7	21203
40.72	25762	40.72	22869	40.72	21639
40.74	25825	40.74	23220	40.74	22139
40.76	26457	40.76	23508	40.76	22529
40.78	26849	40.78	24091	40.78	22958
40.8	27575	40.8	24543	40.8	23164
40.82	28485	40.82	24699	40.82	23595
40.84	29528	40.84	25010	40.84	24147
40.86	30981	40.86	25373	40.86	24199
40.88	32053	40.88	25689	40.88	24279
40.9	33894	40.9	25965	40.9	24698
40.92	35636	40.92	26214	40.92	24969
40.94	37045	40.94	26534	40.94	25148
40.96	37698	40.96	26790	40.96	25315
40.98	37543	40.98	27001	40.98	25369
41	37705	41	27319	41	25482
41.02	37696	41.02	27706	41.02	25394
41.04	38029	41.04	28162	41.04	25319
41.06	38492	41.06	28625	41.06	25389
41.08	38558	41.08	28705	41.08	25231
41.1	38797	41.1	28813	41.1	25087
41.12	38366	41.12	29053	41.12	25109
41.14	37927	41.14	29244	41.14	25216
41.16	37582	41.16	29463	41.16	25349
41.18	37090	41.18	29629	41.18	25388
41.2	36555	41.2	29631	41.2	25551
41.22	35609	41.22	29707	41.22	26133
41.24	34474	41.24	29772	41.24	26953
41.26	33669	41.26	29820	41.26	27441
41.28	32376	41.28	29672	41.28	27789
41.3	31432	41.3	29242	41.3	28429
41.32	30713	41.32	29203	41.32	28947
41.34	30349	41.34	29099	41.34	29427
41.36	29630	41.36	28502	41.36	29861
41.38	29263	41.38	28057	41.38	30392
41.4	29205	41.4	27798	41.4	31072
41.42	28919	41.42	27457	41.42	31804
41.44	28996	41.44	27338	41.44	32892
41.46	28839	41.46	27410	41.46	34104
41.48	28602	41.48	27628	41.48	35316
41.5	28599	41.5	28058	41.5	36519
41.52	28243	41.52	28519	41.52	37989
41.54	28003	41.54	28973	41.54	39704
41.56	27878	41.56	29444	41.56	41119
41.58	28006	41.58	29925	41.58	41973
41.6	28423	41.6	30387	41.6	42274
41.62	29033	41.62	30662	41.62	42158
41.64	29650	41.64	30815	41.64	41469
41.66	30780	41.66	30878	41.66	40091
41.68	32031	41.68	31281	41.68	38462
41.7	33500	41.7	31651	41.7	36700
41.72	35357	41.72	31592	41.72	34794
41.74	36992	41.74	31636	41.74	32962
41.76	38340	41.76	31351	41.76	31095
41.78	39342	41.78	30877	41.78	29494
41.8	40241	41.8	30293	41.8	28237
41.82	40449	41.82	29566	41.82	27206
41.84	40345	41.84	28937	41.84	26654
41.86	39817	41.86	28229	41.86	26484
41.88	39553	41.88	27491	41.88	26478
41.9	38678	41.9	27059	41.9	26819
41.92	37828	41.92	27094	41.92	27442
41.94	37058	41.94	27252	41.94	28212
41.96	35741	41.96	27298	41.96	29078
41.98	34805	41.98	27413	41.98	29793
42	34349	42	27392	42	30267
42.02	34025	42.02	27241	42.02	30315
42.04	33918	42.04	26984	42.04	29953
42.06	34122	42.06	26534	42.06	29511
42.08	35125	42.08	26037	42.08	28859
42.1	36228	42.1	25320	42.1	27973
42.12	36768	42.12	24643	42.12	27281
42.14	36452	42.14	24340	42.14	26737
42.16	35953	42.16	24118	42.16	26179
42.18	34450	42.18	23930	42.18	25901
42.2	33436	42.2	23801	42.2	25717
42.22	32579	42.22	23750	42.22	25527
42.24	31625	42.24	23745	42.24	25443
42.26	30536	42.26	23790	42.26	25247
42.28	29450	42.28	23804	42.28	25093
42.3	28483	42.3	23700	42.3	24935
42.32	27852	42.32	23696	42.32	24583
42.34	27208	42.34	23635	42.34	24154
42.36	27370	42.36	23479	42.36	23730
42.38	27573	42.38	23155	42.38	23240
42.4	27914	42.4	22764	42.4	22780
42.42	28665	42.42	22311	42.42	22288
42.44	29274	42.44	21926	42.44	21673
42.46	29752	42.46	21519	42.46	21153
42.48	29710	42.48	21189	42.48	20828
42.5	29484	42.5	20927	42.5	20510
42.52	29392	42.52	20611	42.52	20382
42.54	28973	42.54	20199	42.54	20284
42.56	28840	42.56	19817	42.56	20009
42.58	28326	42.58	19664	42.58	19714
42.6	27758	42.6	19413	42.6	19693
42.62	27565	42.62	19355	42.62	19740
42.64	26643	42.64	19248	42.64	19618
42.66	26476	42.66	19033	42.66	19736
42.68	25951	42.68	19011	42.68	19661
42.7	25284	42.7	18869	42.7	19568
42.72	24962	42.72	18731	42.72	19663
42.74	24179	42.74	18776	42.74	19646
42.76	23891	42.76	18701	42.76	19671
42.78	23362	42.78	18701	42.78	19639
42.8	23269	42.8	18746	42.8	19539
42.82	22932	42.82	18746	42.82	19559
42.84	22707	42.84	18717	42.84	19456
42.86	22342	42.86	18563	42.86	19398
42.88	21982	42.88	18551	42.88	19540
42.9	21958	42.9	18554	42.9	19466
42.92	21751	42.92	18543	42.92	19452
42.94	21500	42.94	18592	42.94	19584
42.96	21535	42.96	18555	42.96	19560
42.98	21583	42.98	18555	42.98	19577
43	21774	43	18629	43	19618
43.02	21783	43.02	18575	43.02	19566
43.04	21858	43.04	18615	43.04	19625
43.06	21865	43.06	18548	43.06	19688
43.08	21636	43.08	18526	43.08	19612
43.1	21704	43.1	18673	43.1	19571
43.12	21504	43.12	18758	43.12	19707
43.14	21556	43.14	18636	43.14	19784
43.16	21549	43.16	18492	43.16	19520
43.18	21652	43.18	18393	43.18	19513
43.2	21736	43.2	18379	43.2	19606
43.22	21689	43.22	18513	43.22	19547
43.24	21651	43.24	18562	43.24	19545
43.26	21651	43.26	18547	43.26	19728
43.28	21680	43.28	18546	43.28	19718
43.3	21552	43.3	18669	43.3	19542
43.32	21816	43.32	18716	43.32	19749
43.34	21736	43.34	18708	43.34	19783
43.36	21725	43.36	18752	43.36	19703
43.38	21913	43.38	18681	43.38	19679
43.4	21811	43.4	18638	43.4	19652
43.42	21744	43.42	18673	43.42	19608
43.44	21777	43.44	18645	43.44	19591
43.46	21830	43.46	18607	43.46	19704
43.48	21611	43.48	18770	43.48	19733
43.5	21906	43.5	18864	43.5	19620
43.52	22016	43.52	18790	43.52	19553
43.54	21918	43.54	18899	43.54	19416
43.56	21905	43.56	18963	43.56	19358
43.58	22022	43.58	18970	43.58	19516
43.6	22477	43.6	19048	43.6	19640
43.62	22256	43.62	19249	43.62	19683
43.64	22740	43.64	19300	43.64	19751
43.66	23008	43.66	19378	43.66	19667
43.68	23301	43.68	19722	43.68	19613
43.7	23891	43.7	20075	43.7	19678
43.72	24463	43.72	20471	43.72	19733
43.74	25293	43.74	20856	43.74	19869
43.76	25679	43.76	21380	43.76	20038
43.78	26320	43.78	21864	43.78	20075
43.8	26824	43.8	22383	43.8	20150
43.82	27157	43.82	22969	43.82	20380
43.84	27335	43.84	23411	43.84	20494
43.86	27597	43.86	23769	43.86	20531
43.88	27590	43.88	24261	43.88	20796
43.9	27525	43.9	24669	43.9	21095
43.92	27939	43.92	25102	43.92	21385
43.94	28405	43.94	25894	43.94	21724
43.96	29147	43.96	26834	43.96	22143
43.98	29964	43.98	27691	43.98	22781
44	31153	44	28479	44	23516
44.02	33071	44.02	29427	44.02	24331
44.04	34534	44.04	30261	44.04	25453
44.06	36003	44.06	30882	44.06	26887
44.08	36999	44.08	31417	44.08	28426
44.1	37677	44.1	31847	44.1	30308
44.12	37848	44.12	31998	44.12	32345
44.14	37458	44.14	32151	44.14	34690
44.16	37645	44.16	32186	44.16	36967
44.18	37312	44.18	31995	44.18	39447
44.2	37956	44.2	31490	44.2	41639
44.22	37848	44.22	30935	44.22	43074
44.24	37650	44.24	30263	44.24	43781
44.26	36991	44.26	29451	44.26	43669
44.28	36073	44.28	28706	44.28	42725
44.3	35203	44.3	28245	44.3	41293
44.32	34244	44.32	28126	44.32	40041
44.34	33236	44.34	28220	44.34	38986
44.36	32148	44.36	28740	44.36	38040
44.38	31179	44.38	29601	44.38	37177
44.4	30559	44.4	30724	44.4	36719
44.42	30317	44.42	32553	44.42	36669
44.44	29992	44.44	34551	44.44	37311
44.46	30198	44.46	36574	44.46	38980
44.48	30850	44.48	38403	44.48	41566
44.5	31680	44.5	40193	44.5	44871
44.52	33751	44.52	41689	44.52	48617
44.54	36358	44.54	43089	44.54	52237
44.56	39526	44.56	44676	44.56	55317
44.58	43239	44.58	45836	44.58	56879
44.6	46442	44.6	46658	44.6	56932
44.62	49266	44.62	46965	44.62	55796
44.64	51052	44.64	46638	44.64	53708
44.66	52396	44.66	45920	44.66	50904
44.68	53596	44.68	44536	44.68	48034
44.7	55543	44.7	43025	44.7	45222
44.72	57404	44.72	41160	44.72	41679
44.74	59775	44.74	38983	44.74	38098
44.76	61648	44.76	36759	44.76	35057
44.78	62351	44.78	34625	44.78	31979
44.8	62376	44.8	32492	44.8	29513
44.82	61587	44.82	30321	44.82	27619
44.84	60353	44.84	28759	44.84	26125
44.86	59440	44.86	27194	44.86	25049
44.88	57536	44.88	25876	44.88	24195
44.9	56418	44.9	24856	44.9	23740
44.92	53481	44.92	23888	44.92	23191
44.94	49860	44.94	23057	44.94	22872
44.96	46140	44.96	22340	44.96	22706
44.98	42940	44.98	22061	44.98	22752
45	40138	45	21779	45	22647
45.02	37728	45.02	21466	45.02	22243
45.04	35493	45.04	21205	45.04	22063
45.06	33520	45.06	21044	45.06	22063
45.08	31292	45.08	20920	45.08	21890
45.1	29544	45.1	20680	45.1	21680
45.12	27878	45.12	20462	45.12	21424
45.14	26760	45.14	20195	45.14	21338
45.16	26188	45.16	20082	45.16	21365
45.18	25388	45.18	19927	45.18	21095
45.2	24777	45.2	19753	45.2	20788
45.22	24229	45.22	19787	45.22	20722
45.24	24002	45.24	19634	45.24	20754
45.26	23730	45.26	19497	45.26	20663
45.28	23434	45.28	19444	45.28	20545
45.3	23412	45.3	19409	45.3	20436
45.32	23256	45.32	19463	45.32	20517
45.34	23286	45.34	19406	45.34	20632
45.36	23190	45.36	19439	45.36	20533
45.38	23428	45.38	19609	45.38	20493
45.4	23502	45.4	19641	45.4	20705
45.42	23462	45.42	19683	45.42	20654
45.44	23833	45.44	19684	45.44	20596
45.46	23960	45.46	19859	45.46	20723
45.48	24345	45.48	20337	45.48	20881
45.5	24743	45.5	20628	45.5	20965
45.52	25690	45.52	20901	45.52	21142
45.54	26529	45.54	20947	45.54	21265
45.56	27365	45.56	21258	45.56	21550
45.58	27950	45.58	21758	45.58	21731
45.6	29252	45.6	22106	45.6	21969
45.62	29793	45.62	22522	45.62	22065
45.64	30342	45.64	22945	45.64	22114
45.66	31169	45.66	23456	45.66	22060
45.68	31574	45.68	23937	45.68	22170
45.7	31940	45.7	24447	45.7	22231
45.72	32020	45.72	24777	45.72	22160
45.74	32535	45.74	25327	45.74	22285
45.76	32500	45.76	25832	45.76	22362
45.78	32391	45.78	26023	45.78	22244
45.8	32468	45.8	26266	45.8	22094
45.82	32471	45.82	26549	45.82	22184
45.84	33612	45.84	26847	45.84	22411
45.86	34733	45.86	27356	45.86	22272
45.88	36279	45.88	27816	45.88	22345
45.9	38021	45.9	28208	45.9	22390
45.92	40365	45.92	29100	45.92	22350
45.94	42416	45.94	29977	45.94	22475
45.96	44996	45.96	30708	45.96	22897
45.98	46122	45.98	31797	45.98	23371
46	47847	46	32914	46	23829
46.02	48335	46.02	33723	46.02	24328
46.04	48025	46.04	34224	46.04	24803
46.06	47183	46.06	34676	46.06	25534
46.08	45222	46.08	34785	46.08	26487
46.1	43357	46.1	34421	46.1	27692
46.12	41514	46.12	34024	46.12	28822
46.14	39424	46.14	33125	46.14	30113
46.16	37778	46.16	32047	46.16	31811
46.18	35586	46.18	31275	46.18	33450
46.2	33386	46.2	30238	46.2	35110
46.22	31647	46.22	29150	46.22	37133
46.24	30197	46.24	28089	46.24	38750
46.26	29083	46.26	27223	46.26	40175
46.28	28112	46.28	26704	46.28	41240
46.3	27646	46.3	26268	46.3	41611
46.32	27234	46.32	25902	46.32	41539
46.34	26833	46.34	25874	46.34	41148
46.36	27280	46.36	26493	46.36	40269
46.38	27293	46.38	27605	46.38	39068
46.4	27877	46.4	29068	46.4	37769
46.42	28790	46.42	31151	46.42	36876
46.44	29604	46.44	33704	46.44	35794
46.46	31125	46.46	36961	46.46	35009
46.48	33661	46.48	40285	46.48	34596
46.5	36795	46.5	43502	46.5	34581
46.52	40962	46.52	46093	46.52	35101
46.54	45189	46.54	48304	46.54	36487
46.56	50317	46.56	50089	46.56	38699
46.58	54717	46.58	51172	46.58	41544
46.6	57452	46.6	52771	46.6	45535
46.62	58992	46.62	54438	46.62	50164
46.64	60173	46.64	54846	46.64	55704
46.66	60782	46.66	54566	46.66	62231
46.68	62328	46.68	53997	46.68	68891
46.7	64921	46.7	52643	46.7	75004
46.72	67035	46.72	50577	46.72	80118
46.74	68527	46.74	48778	46.74	83571
46.76	68253	46.76	47439	46.76	84627
46.78	66946	46.78	46612	46.78	83379
46.8	63818	46.8	46090	46.8	80817
46.82	60697	46.82	45122	46.82	77345
46.84	57676	46.84	44225	46.84	73084
46.86	55176	46.86	43542	46.86	68694
46.88	53672	46.88	42665	46.88	64217
46.9	51333	46.9	41762	46.9	59365
46.92	50246	46.92	40326	46.92	54546
46.94	49041	46.94	38638	46.94	49910
46.96	47631	46.96	37396	46.96	45814
46.98	47750	46.98	36522	46.98	41901
47	48234	47	35367	47	38564
47.02	48924	47.02	33984	47.02	35805
47.04	49426	47.04	32722	47.04	33533
47.06	49237	47.06	31186	47.06	31742
47.08	48015	47.08	29640	47.08	30076
47.1	46209	47.1	28422	47.1	28615
47.12	44918	47.12	27216	47.12	27184
47.14	43735	47.14	26040	47.14	26041
47.16	42965	47.16	24897	47.16	25022
47.18	41928	47.18	24180	47.18	24194
47.2	40927	47.2	23517	47.2	23416
47.22	39640	47.22	22447	47.22	22705
47.24	38281	47.24	21844	47.24	22181
47.26	36794	47.26	21211	47.26	21757
47.28	35477	47.28	20874	47.28	21496
47.3	34021	47.3	20506	47.3	21071
47.32	32837	47.32	20035	47.32	20882
47.34	31859	47.34	19815	47.34	20938
47.36	30990	47.36	19730	47.36	20761
47.38	30289	47.38	19659	47.38	20648
47.4	29783	47.4	19524	47.4	20564
47.42	28920	47.42	19291	47.42	20509
47.44	28463	47.44	19297	47.44	20320
47.46	27977	47.46	19444	47.46	20120
47.48	27323	47.48	19483	47.48	20231
47.5	27301	47.5	19692	47.5	20241
47.52	27079	47.52	19823	47.52	20221
47.54	27010	47.54	19853	47.54	20112
47.56	27013	47.56	20011	47.56	20004
47.58	26546	47.58	20187	47.58	20086
47.6	26732	47.6	20159	47.6	20133
47.62	26206	47.62	20316	47.62	20141
47.64	25617	47.64	20625	47.64	20079
47.66	25329	47.66	20739	47.66	20145
47.68	25334	47.68	20938	47.68	20074
47.7	24689	47.7	21087	47.7	20054
47.72	24411	47.72	21185	47.72	20252
47.74	24067	47.74	21225	47.74	20218
47.76	24013	47.76	21255	47.76	20269
47.78	23890	47.78	21330	47.78	20371
47.8	23185	47.8	21501	47.8	20320
47.82	22899	47.82	21249	47.82	20391
47.84	22912	47.84	21072	47.84	20453
47.86	22525	47.86	21015	47.86	20508
47.88	22574	47.88	20773	47.88	20600
47.9	22493	47.9	20625	47.9	20676
47.92	22202	47.92	20506	47.92	20671
47.94	22223	47.94	20272	47.94	20862
47.96	22303	47.96	20217	47.96	21057
47.98	22272	47.98	19981	47.98	21146
48	22211	48	19757	48	21438
48.02	22063	48.02	19582	48.02	21738
48.04	21993	48.04	19474	48.04	21732
48.06	21737	48.06	19512	48.06	21793
48.08	21841	48.08	19420	48.08	22291
48.1	21722	48.1	19298	48.1	22560
48.12	21815	48.12	19050	48.12	22745
48.14	21742	48.14	18893	48.14	22955
48.16	21810	48.16	18723	48.16	23256
48.18	21854	48.18	18753	48.18	23574
48.2	21854	48.2	18889	48.2	23894
48.22	21497	48.22	18839	48.22	23900
48.24	21651	48.24	18611	48.24	24020
48.26	21771	48.26	18553	48.26	23934
48.28	21931	48.28	18540	48.28	23868
48.3	21976	48.3	18587	48.3	23913
48.32	22025	48.32	18668	48.32	23692
48.34	21796	48.34	18668	48.34	23536
48.36	21947	48.36	18675	48.36	23187
48.38	21920	48.38	18703	48.38	22800
48.4	21679	48.4	18750	48.4	22452
48.42	21726	48.42	18439	48.42	22223
48.44	21958	48.44	18476	48.44	21935
48.46	22005	48.46	18611	48.46	21536
48.48	21678	48.48	18581	48.48	21173
48.5	21703	48.5	18544	48.5	21004
48.52	21720	48.52	18583	48.52	20652
48.54	22098	48.54	18639	48.54	20557
48.56	22148	48.56	18583	48.56	20455
48.58	22073	48.58	18573	48.58	20449
48.6	22057	48.6	18596	48.6	20189
48.62	21891	48.62	18802	48.62	20165
48.64	21819	48.64	18767	48.64	20267
48.66	21945	48.66	18831	48.66	20256
48.68	22017	48.68	18813	48.68	20283
48.7	21919	48.7	18869	48.7	20192
48.72	22102	48.72	18902	48.72	20273
48.74	22071	48.74	18757	48.74	20405
48.76	22300	48.76	18767	48.76	20403
48.78	22128	48.78	19029	48.78	20471
48.8	22009	48.8	19166	48.8	20406
48.82	22164	48.82	19242	48.82	20526
48.84	22161	48.84	19189	48.84	20638
48.86	22190	48.86	19327	48.86	20645
48.88	22191	48.88	19582	48.88	20747
48.9	22480	48.9	19854	48.9	21070
48.92	22565	48.92	20037	48.92	21206
48.94	22231	48.94	20392	48.94	21511
48.96	22530	48.96	20674	48.96	21755
48.98	22941	48.98	21094	48.98	22055
49	22729	49	21514	49	22648
49.02	23143	49.02	21780	49.02	23129
49.04	23298	49.04	21922	49.04	23621
49.06	23377	49.06	22343	49.06	24095
49.08	24176	49.08	22635	49.08	24349
49.1	24586	49.1	22545	49.1	24774
49.12	25139	49.12	22695	49.12	25134
49.14	25876	49.14	22892	49.14	25235
49.16	26627	49.16	22881	49.16	25290
49.18	27345	49.18	22967	49.18	25309
49.2	27996	49.2	23288	49.2	25055
49.22	28117	49.22	23638	49.22	25316
49.24	28227	49.24	23930	49.24	25472
49.26	28483	49.26	24198	49.26	25572
49.28	28324	49.28	24721	49.28	25731
49.3	28139	49.3	25184	49.3	25995
49.32	28463	49.32	25417	49.32	26008
49.34	28445	49.34	25757	49.34	26093
49.36	28821	49.36	26134	49.36	26083
49.38	29197	49.38	26053	49.38	26044
49.4	29913	49.4	25992	49.4	26034
49.42	30642	49.42	26036	49.42	26014
49.44	31644	49.44	26037	49.44	26017
49.46	32622	49.46	25982	49.46	26040
49.48	33207	49.48	26062	49.48	26184
49.5	32702	49.5	25918	49.5	26306
49.52	32502	49.52	25832	49.52	26219
49.54	31903	49.54	25189	49.54	25996
49.56	31672	49.56	24525	49.56	25808
49.58	31652	49.58	24171	49.58	25436
49.6	31441	49.6	23465	49.6	25010
49.62	31094	49.62	23037	49.62	24438
49.64	30103	49.64	22716	49.64	24009
49.66	29226	49.66	22296	49.66	23746
49.68	28207	49.68	21946	49.68	23357
49.7	27470	49.7	21526	49.7	23065
49.72	26996	49.72	20997	49.72	22689
49.74	26799	49.74	20718	49.74	22360
49.76	26154	49.76	20524	49.76	22010
49.78	25998	49.78	20206	49.78	21699
49.8	25591	49.8	20312	49.8	21501
49.82	25550	49.82	20302	49.82	21309
49.84	25713	49.84	20138	49.84	21159
49.86	25636	49.86	20426	49.86	21059
49.88	25928	49.88	20711	49.88	20889
49.9	26372	49.9	20809	49.9	21082
49.92	26857	49.92	21083	49.92	21138
49.94	27498	49.94	21404	49.94	21057
49.96	28604	49.96	22014	49.96	21154
[truncated: 1,002 more rows]

## Sheet: Fig. 5 eis
HfZr			HfZrSc02			HfZrSc04
f	Re(Z)	Im(Z)	f	Re(Z)	Im(Z)	f	Re(Z)	Im(Z)
7000018	182.311	-64.8389	7000018	88.8525	-22.6626	7000018	52.1322	-1.74795
5232860	203.678	-86.9563	6058114	93.4337	-28.9286	6059481	54.2032	-6.25074
3.91184e+06	222.091	-107.072	5.24296e+06	97.9667	-37.5548	5245331	56.6206	-11.1758
2924306	239.51	-132.447	4537489	101.905	-46.3837	4540565	58.8264	-16.4113
2.18606e+06	264.138	-160.732	3.92694e+06	106.086	-55.0643	3.9305e+06	60.9737	-21.5154
1.6342e+06	297.315	-190.86	3398554	110.197	-64.7033	3.4024e+06	63.1436	-27.0842
1.22165e+06	339.455	-220.407	2941259	115.555	-75.2798	2.94525e+06	66.1255	-33.0375
913242	392.545	-247.015	2.5455e+06	121.724	-86.3178	2.54953e+06	69.3776	-38.7846
682695	455.364	-265.545	2.20299e+06	128.505	-97.6065	2206972	73.2736	-44.7109
510351	533.226	-269.948	1.90656e+06	136.723	-109.922	1.91045e+06	77.8363	-50.8766
381514	600.034	-260.245	1.65002e+06	146.739	-122.806	1.65376e+06	83.3516	-57.0394
285205	659.069	-239.997	1.42801e+06	158.113	-136.247	1.43156e+06	89.6453	-63.1148
213203	708.114	-213.407	1.23586e+06	171.808	-150.038	1.23922e+06	96.9207	-69.0855
159385	746.344	-185.084	1069570	187.567	-163.813	1.07271e+06	105.322	-74.5894
119150	774.987	-158.853	925654	205.504	-177.273	928584	114.726	-79.5825
89072.2	796.162	-136.195	801103	226.284	-190.403	803818	124.857	-83.8239
66582	812.01	-118.672	693310	249.627	-201.878	695820	136.082	-87.0851
49775.4	824.68	-106.209	600019	274.725	-212.571	602334	147.54	-89.0365
37207	834.947	-98.6766	519287	302.616	-218.769	521406	159.497	-89.8197
27812.5	844.16	-95.9994	449414	331.449	-222.923	451348	171.427	-89.1097
20791	853.337	-98.1791	388935	360.987	-223.815	390703	182.988	-87.1921
15546.9	862.813	-105.455	336601	390.427	-221.412	338213	193.72	-83.9762
11621.1	873.231	-116.824	291318	418.19	-216.261	292764	204.157	-79.9472
8801.97	884.354	-132.912	252119	445.839	-208.773	253428	213.078	-75.1238
6606.11	897.814	-155.201	218193	470.302	-197.695	219385	221.481	-69.6866
4853.44	914.345	-186.949	188838	492.551	-184.987	189902	228.18	-64.1162
3628.84	932.791	-225.649	163428	517.036	-169.831	164385	234.283	-58.5399
2712.4	954.434	-275.01	141436	533.559	-155.273	142305	239.053	-52.9578
2028.06	979.54	-337.604	122402	547.308	-141.915	123184	243.316	-47.7263
1516.45	1009.03	-417.066	105937	559.481	-128.669	106631	246.601	-42.6505
1133.19	1043.56	-518.28	91679.7	569.225	-115.556	92304.7	249.51	-37.9659
847.444	1083.43	-647.276	79345.7	577.82	-103.557	79902.3	251.899	-33.7963
633.176	1129.54	-813.265	68671.9	584.546	-92.72	69169.9	253.57	-30.0114
473.334	1183.13	-1027.17	59423.8	589.964	-82.4008	59873	255.057	-26.4676
353.981	1246.07	-1304.09	51435.5	594.49	-72.9204	51826.2	256.274	-23.4354
264.577	1321.06	-1664.57	44511.7	597.963	-64.7211	44863.3	257.31	-20.501
197.785	1412.38	-2134.27	38525.4	600.424	-57.1398	38837.9	257.973	-18.2101
147.871	1526.01	-2745.3	33339.8	603.101	-50.3882	33623	258.592	-16.3689
110.531	1668.03	-3541.03	28857.4	605.077	-44.6424	29101.6	259.161	-14.2249
82.5949	1848.55	-4580.37	24970.7	607.066	-39.3083	25195.3	259.575	-12.4805
61.7589	2081.93	-5927.87	21611.3	608.076	-34.5582	21806.6	259.759	-11.0308
46.1671	2384.34	-7684.56	18701.2	609.397	-30.5326	18876.9	260.395	-9.50448
34.5249	2781.72	-9965.58	16181.6	610.245	-27.2341	16337.9	260.993	-8.42865
25.8008	3302.48	-12928.1	14003.9	610.99	-23.776	14140.6	260.815	-7.60908
19.2901	3995.82	-16773.5	12119.1	611.836	-21.1305	12246.1	261.141	-6.87987
14.4142	4915.35	-21763.7	10488.3	612.448	-18.5158	10595.7	261.351	-6.2875
10.7833	6133.52	-28191.3	9165.35	613.071	-16.6497	9214.97	261.47	-5.55623
8.06242	7744.73	-36524.5	8000	614.076	-14.904	8039.97	261.629	-5.17575
6.02352	9924.46	-47275.9	6920.41	613.94	-13.2606	6999.13	261.426	-4.55645
4.50548	12759	-61143.8	5988.02	614.351	-11.0288	6056.02	261.625	-4.20644
3.36745	16529.8	-79045.9	5093.37	614.591	-10.5626	5242.47	262.068	-4.0094
2.51611	21574.6	-102244	4408.59	615.023	-9.61007	4458.57	261.947	-3.59459
1.88027	28289.8	-132096	3816.22	615.097	-8.56495	3861.23	262.18	-3.02713
1.40614	37288.2	-170667	3301.05	615.31	-8.00361	3341.07	262.206	-2.91312
1.05091	49487.5	-220507	2857.25	615.661	-6.88897	2892.23	262.431	-2.79791
0.786282	65964.9	-284780	2472.62	615.816	-6.52454	2504.2	262.481	-2.53176
0.587583	88313.5	-367845	2140.69	616.29	-5.8272	2167.92	262.655	-2.42007
0.438954	119751	-475398	1852.97	616.456	-5.07313	1876.8	262.697	-2.35191
0.328133	162968	-615143	1603.46	616.452	-4.68639	1624.48	263.025	-2.18401
0.245491	222180	-795405	1387.22	616.657	-4.53597	1406.35	262.756	-2.17061
0.183569	306227	-1.02903e+06	1200.39	617.109	-4.39878	1216.95	263.055	-2.02491
0.137201	424845	-1.33345e+06	1039.01	617.219	-3.93209	1053.31	263.308	-1.95746
0.102539	590454	-1730586	899.136	617.67	-3.46896	912.04	263.589	-1.98729
0.0766076	820375	-2247531	778.258	617.69	-2.98059	789.747	263.76	-1.95866
0.0573016	1.13761e+06	-2.91184e+06	673.491	617.566	-3.20646	683.469	263.768	-1.89963
0.0428596	1584875	-3.78046e+06	582.948	618.063	-2.83253	591.704	263.706	-2.01757
			504.515	618	-2.65474	512.131	264.102	-2.019
			436.536	618.489	-2.39724	443.439	264.013	-1.74079
			377.944	618.513	-2.33455	383.65	264.386	-1.65557
			326.988	618.553	-1.96061	332.233	264.718	-1.36766
			283.097	618.726	-1.91697	287.516	264.697	-1.40434
			244.921	618.889	-1.9629	248.964	265.223	-1.44965
			211.967	619.146	-1.73908	215.483	265.472	-1.37319
			183.415	618.91	-1.74857	186.492	265.506	-1.32715
			158.831	619.019	-1.57772	161.499	265.601	-1.2303
			137.418	618.962	-1.56443	139.777	265.803	-1.25401
			118.896	619.195	-1.29763	120.968	265.852	-1.04514
			102.925	619.378	-1.04646	104.766	265.935	-1.10507
			89.0598	619.596	-1.03348	90.6676	265.874	-1.0601
			77.0971	619.613	-1.16418	78.468	266.071	-0.921615
			66.7296	619.947	-0.952062	67.9348	266.046	-0.915208
			57.7278	619.6	-0.8413	58.8143	266.158	-0.781283
			49.984	619.705	-1.10482	50.8957	266.252	-0.898188
			43.2426	620.051	-1.11712	44.0554	266.268	-0.79512
			37.4316	619.498	-0.847942	38.1563	266.365	-0.733456
			32.3946	619.998	-1.29204	33.0239	266.283	-0.703633
			28.0353	619.945	-0.887488	28.5823	266.39	-0.712167
			24.2624	620.382	-0.894497	24.7388	266.453	-0.752973
			21.0013	620.24	-1.05658	21.4188	266.524	-0.615488
			18.1686	620.322	-1.01103	18.535	266.575	-0.683822
			15.7299	620.435	-0.70761	16.0531	266.531	-0.652271
			13.6106	620.219	-0.946069	13.9012	266.595	-0.673708
			11.7747	620.52	-0.948682	12.0285	266.697	-0.684961
			10.1925	620.636	-0.85187	10.4097	266.678	-0.570898
			8.81769	620.513	-1.04036	9.01095	266.758	-0.633428
			7.63685	620.586	-0.687627	7.80471	266.781	-0.662908
			6.60956	621.041	-0.900492	6.75238	266.901	-0.655379
			5.71925	620.646	-0.59894	5.84768	266.847	-0.594557
			4.94775	620.657	-0.914023	5.0599	266.914	-0.555943
			4.28317	620.873	-0.715329	4.3792	266.953	-0.765021
			3.70612	620.755	-1.17097	3.79247	266.987	-0.708666
			3.2071	620.991	-0.99088	3.28256	267.051	-0.661272
			2.77629	620.817	-1.08709	2.83988	267.13	-0.760508
			2.40237	621.087	-1.06105	2.45908	267.238	-0.684793
			2.08001	620.933	-1.00866	2.1299	267.187	-0.77585
			1.80011	621.02	-1.13163	1.84257	267.216	-0.752034
			1.55751	621.117	-1.24139	1.59569	267.257	-0.747852
			1.34791	621.23	-1.1158	1.38128	267.403	-0.791936
			1.16674	621.314	-1.10725	1.1953	267.346	-0.764639
			1.00937	621.454	-1.26714	1.03463	267.441	-0.782224
			0.873588	621.405	-1.09331	0.895932	267.438	-0.752691
			0.756144	621.682	-1.33137	0.775047	267.475	-0.827147
			0.654203	621.762	-1.38127	0.671523	267.458	-0.80834
			0.566657	621.701	-1.36394	0.581287	267.524	-0.792964
			0.490088	621.805	-1.39177	0.503285	267.467	-0.80899
			0.424062	621.972	-1.40397	0.435188	267.494	-0.810021
			0.367336	622.054	-1.45133	0.37696	267.5	-0.807782
			0.317581	622.125	-1.50697	0.326146	267.528	-0.842593
			0.274894	622.269	-1.51683	0.282284	267.553	-0.846081
			0.237889	622.161	-1.54894	0.244591	267.645	-0.891155
			0.205977	622.433	-1.59364	0.211767	267.703	-0.917801
			0.178172	622.576	-1.6587	0.183113	267.78	-0.927519
			0.154239	622.887	-1.71632	0.158507	267.93	-0.924878
			0.133442	623.378	-1.72359	0.137201	268.098	-0.956233
			0.115535	623.927	-1.69757	0.118796	268.327	-0.919159
			0.100051	624.688	-1.63875	0.102861	268.696	-0.974401
						0.0890367	269.107	-0.963889
						0.0771195	269.596	-0.941646
						0.0667211	270.254	-0.874207
						0.0577848	271.197	-0.959431
						0.0500176	272.215	-0.964942

## Sheet: Fig. 5 cycling
Time	Voltage
-0.00276403	-0.000552496
-0.00248625	-0.000415447
-0.00220847	-0.000445984
-0.0019307	-0.000419264
-0.00165292	-0.000400178
-0.00137514	-0.00043835
-0.00109736	-0.000354372
-0.000819585	-0.00043835
-0.000541808	-0.000407812
-0.00026403	-0.000430715
1.37e-05	0.0205024
0.0166804	0.0211401
0.0333471	0.0211019
0.0500137	0.0211172
0.0666804	0.0211248
0.0833471	0.0211515
0.100014	0.0211057
0.11668	0.021163
0.133347	0.0211248
0.150014	0.0211401
0.16668	0.0211439
0.183347	0.0211477
0.200014	0.0211744
0.21668	0.0211134
0.233347	0.0211439
0.250014	0.0212012
0.26668	0.0211439
0.283347	0.0211401
0.300014	0.0211363
0.31668	0.0211286
0.333347	0.021163
0.350014	0.0211668
0.36668	0.0211783
0.383347	0.0211554
0.400014	0.0211592
0.41668	0.021205
0.433347	0.0211554
0.450014	0.0211935
0.46668	0.0211592
0.483347	0.0211821
0.500014	0.0211897
0.500014	-0.0217791
0.516681	-0.0220091
0.533347	-0.0220244
0.550014	-0.0220053
0.566681	-0.022055
0.583347	-0.0220359
0.600014	-0.0220321
0.616681	-0.0220206
0.633347	-0.0220473
0.650014	-0.0220359
0.666681	-0.0220664
0.683347	-0.0220282
0.700014	-0.0220397
0.716681	-0.0220206
0.733347	-0.0220702
0.750014	-0.0220626
0.766681	-0.0220702
0.783347	-0.0220053
0.800014	-0.0220664
0.816681	-0.0220969
0.833347	-0.0220435
0.850014	-0.0220244
0.866681	-0.0220359
0.883347	-0.0220282
0.900014	-0.022055
0.916681	-0.0220282
0.933347	-0.0220244
0.950014	-0.0220206
0.966681	-0.0220168
0.983347	-0.0220855
1.00001	-0.0220282
1.00001	0.0202105
1.01668	0.0210943
1.03335	0.0211439
1.05001	0.0210905
1.06668	0.0211439
1.08335	0.0210866
1.10001	0.0211401
1.11668	0.0211706
1.13335	0.021205
1.15001	0.0211821
1.16668	0.0211783
1.18335	0.0211668
1.20001	0.0211477
1.21668	0.0211935
1.23335	0.0211095
1.25001	0.0211554
1.26668	0.0211477
1.28335	0.021163
1.30001	0.0211172
1.31668	0.0211401
1.33335	0.0211668
1.35001	0.0211248
1.36668	0.0211706
1.38335	0.0211744
1.40001	0.0211286
1.41668	0.0211783
1.43335	0.0211668
1.45001	0.0211515
1.46668	0.021163
1.48335	0.0211973
1.50001	0.021163
1.50001	-0.0216589
1.51668	-0.0219901
1.53335	-0.0220091
1.55001	-0.022013
1.56668	-0.0220168
1.58335	-0.0220321
1.60001	-0.0220168
1.61668	-0.0220588
1.63335	-0.0220473
1.65001	-0.022055
1.66668	-0.0220588
1.68335	-0.0220321
1.70001	-0.0220626
1.71668	-0.0220931
1.73335	-0.0220091
1.75001	-0.0220511
1.76668	-0.0220091
1.78335	-0.0220397
1.80001	-0.0220282
1.81668	-0.0220244
1.83335	-0.0220397
1.85001	-0.0220702
1.86668	-0.0220321
1.88335	-0.0220435
1.90001	-0.0220588
1.91668	-0.0220359
1.93335	-0.0220091
1.95001	-0.0220779
1.96668	-0.0220588
1.98335	-0.0220282
2.00001	-0.0220397
2.00001	0.0201933
2.01668	0.0210981
2.03335	0.0211439
2.05001	0.0211248
2.06668	0.021121
2.08335	0.0211172
2.10001	0.0211515
2.11668	0.0211477
2.13335	0.0210943
2.15001	0.0211439
2.16668	0.0211439
2.18335	0.0211515
2.20001	0.0211783
2.21668	0.0211821
2.23335	0.0211401
2.25001	0.0211401
2.26668	0.0211515
2.28335	0.0211859
2.30001	0.0211859
2.31668	0.0212088
2.33335	0.0211744
2.35001	0.0211286
2.36668	0.0211783
2.38335	0.0211744
2.40001	0.0211592
2.41668	0.0212126
2.43335	0.0212355
2.45001	0.0211859
2.46668	0.0211477
2.48335	0.0211363
2.50001	0.0211592
2.50001	-0.02147
2.51668	-0.021971
2.53335	-0.0219862
2.55001	-0.0220359
2.56668	-0.0220206
2.58335	-0.0220091
2.60001	-0.0220053
2.61668	-0.0220321
2.63335	-0.0220664
2.65001	-0.0220702
2.66668	-0.0219862
2.68335	-0.0220359
2.70001	-0.0220435
2.71668	-0.0220321
2.73335	-0.0220244
2.75001	-0.0220359
2.76668	-0.0220435
2.78335	-0.0220969
2.80001	-0.0220359
2.81668	-0.0220282
2.83335	-0.0220626
2.85001	-0.0220626
2.86668	-0.0220435
2.88335	-0.0220321
2.90001	-0.0220359
2.91668	-0.0220321
2.93335	-0.0220817
2.95001	-0.0219901
2.96668	-0.022074
2.98335	-0.0220511
3.00001	-0.0220282
3.00001	0.020262
3.01668	0.0210866
3.03335	0.0211554
3.05001	0.0211935
3.06668	0.0211477
3.08335	0.0211439
3.10001	0.0211668
3.11668	0.0211783
3.13335	0.0211744
3.15001	0.0211515
3.16668	0.0211897
3.18335	0.0211325
3.20001	0.0211783
3.21668	0.0211515
3.23335	0.0212202
3.25001	0.0212279
3.26668	0.0211897
3.28335	0.0211668
3.30001	0.021205
3.31668	0.0211744
3.33335	0.0211706
3.35001	0.0211783
3.36668	0.0211592
3.38335	0.0211897
3.40001	0.0211821
3.41668	0.0211401
3.43335	0.0212241
3.45001	0.0211821
3.46668	0.0212241
3.48335	0.0211592
3.50001	0.0211783
3.50001	-0.0213841
3.51668	-0.0219557
3.53335	-0.0219595
3.55001	-0.0220244
3.56668	-0.0220206
3.58335	-0.0219901
3.60001	-0.0220473
3.61668	-0.022055
3.63335	-0.0221198
3.65001	-0.0220282
3.66668	-0.0220282
3.68335	-0.0220664
3.70001	-0.0220321
3.71668	-0.0220091
3.73335	-0.0220473
3.75001	-0.022055
3.76668	-0.0220435
3.78335	-0.0219901
3.80001	-0.0220626
3.81668	-0.022013
3.83335	-0.0219786
3.85001	-0.0220206
3.86668	-0.0220168
3.88335	-0.022013
3.90001	-0.0220473
3.91668	-0.022013
3.93335	-0.0220473
3.95001	-0.0220511
3.96668	-0.0220855
3.98335	-0.0220206
4.00001	-0.0220244
4.00001	0.0200559
4.01668	0.0210943
4.03335	0.0211057
4.05001	0.0211477
4.06668	0.0211592
4.08335	0.021121
4.10001	0.0211515
4.11668	0.0211668
4.13335	0.0211592
4.15001	0.0211897
4.16668	0.0212126
4.18335	0.0211859
4.20001	0.0211783
4.21668	0.021163
4.23335	0.0211515
4.25001	0.0211821
4.26668	0.0211935
4.28335	0.0211515
4.30001	0.0212393
4.31668	0.0212431
4.33335	0.0211973
4.35001	0.0211973
4.36668	0.0212393
4.38335	0.0211859
4.40001	0.0211897
4.41668	0.0211515
4.43335	0.0211783
4.45001	0.0211744
4.46668	0.0211783
4.48335	0.0211744
4.50001	0.0212431
4.50001	-0.021573
4.51668	-0.0219901
4.53335	-0.0219824
4.55001	-0.0220206
4.56668	-0.0220702
4.58335	-0.0219404
4.60001	-0.0220282
4.61668	-0.0220511
4.63335	-0.0220702
4.65001	-0.0220473
4.66668	-0.0220282
4.68335	-0.0221122
4.70001	-0.0221198
4.71668	-0.022013
4.73335	-0.0220244
4.75001	-0.0220435
4.76668	-0.0220282
4.78335	-0.0220397
4.80001	-0.0221084
4.81668	-0.0220779
4.83335	-0.0220511
4.85001	-0.0220779
4.86668	-0.0220435
4.88335	-0.0220855
4.90001	-0.0220511
4.91668	-0.0220282
4.93335	-0.0220702
4.95001	-0.0220893
4.96668	-0.0220664
4.98335	-0.0220397
5.00001	-0.0220282
5.00001	0.0199872
5.01668	0.0210943
5.03335	0.0210866
5.05001	0.0211363
5.06668	0.021163
5.08335	0.0211744
5.10001	0.0211706
5.11668	0.0211248
5.13335	0.0211363
5.15001	0.0211515
5.16668	0.0211554
5.18335	0.0211783
5.20001	0.0212012
5.21668	0.0211973
5.23335	0.0211592
5.25001	0.0211592
5.26668	0.021163
5.28335	0.0211859
5.30001	0.0211973
5.31668	0.0211439
5.33335	0.0211706
5.35001	0.0211973
5.36668	0.0211592
5.38335	0.0211821
5.40001	0.021205
5.41668	0.0212317
5.43335	0.0212393
5.45001	0.0211668
5.46668	0.0211706
5.48335	0.0211897
5.50001	0.0212126
5.50001	-0.0215559
5.51668	-0.0220015
5.53335	-0.0219595
5.55001	-0.0220473
5.56668	-0.0220168
5.58335	-0.0220053
5.60001	-0.0220359
5.61668	-0.0220015
5.63335	-0.022032
5.65001	-0.022055
5.66668	-0.022055
5.68335	-0.0220321
5.70001	-0.0220473
5.71668	-0.0220244
5.73335	-0.0220321
5.75001	-0.021971
5.76668	-0.0219672
5.78335	-0.0220702
5.80001	-0.0220588
5.81668	-0.0220473
5.83335	-0.0220168
5.85001	-0.0220091
5.86668	-0.0220664
5.88335	-0.0220511
5.90001	-0.0220817
5.91668	-0.0220321
5.93335	-0.022055
5.95001	-0.022055
5.96668	-0.0220359
5.98335	-0.0220588
6.00001	-0.0220511
6.00001	0.0201418
6.01668	0.0211172
6.03335	0.0211019
6.05001	0.0211668
6.06668	0.0211515
6.08335	0.0211515
6.10001	0.0211935
6.11668	0.0211859
6.13335	0.0211592
6.15001	0.0212012
6.16668	0.0211859
6.18335	0.0211668
6.20001	0.0211783
6.21668	0.021163
6.23335	0.0211592
6.25001	0.0211744
6.26668	0.0212355
6.28335	0.0211859
6.30001	0.0211783
6.31668	0.021205
6.33335	0.0211668
6.35001	0.0211935
6.36668	0.021247
6.38335	0.0211821
6.40001	0.0211897
6.41668	0.0212393
6.43335	0.0211783
6.45001	0.0211477
6.46668	0.0211554
6.48335	0.0212164
6.50001	0.0211859
6.50001	-0.0214872
6.51668	-0.0219862
6.53335	-0.0219862
6.55001	-0.0220206
6.56668	-0.0220168
6.58335	-0.022055
6.60001	-0.0220664
6.61668	-0.022055
6.63335	-0.022055
6.65001	-0.0220702
6.66668	-0.0220817
6.68335	-0.0220397
6.70001	-0.0220702
6.71668	-0.0220779
6.73335	-0.0220435
6.75001	-0.0220435
6.76668	-0.0220702
6.78335	-0.0220817
6.80001	-0.0220664
6.81668	-0.0221351
6.83335	-0.0220359
6.85001	-0.022074
6.86668	-0.0220511
6.88335	-0.022013
6.90001	-0.0220779
6.91668	-0.0220511
6.93335	-0.0220511
6.95001	-0.0220817
6.96668	-0.0220626
6.98335	-0.0221084
7.00001	-0.0220779
7.00001	0.0199529
7.01668	0.0210714
7.03335	0.0210905
7.05001	0.0211248
7.06668	0.0211439
7.08335	0.0211515
7.10001	0.0211095
7.11668	0.0211859
7.13335	0.0211744
7.15001	0.0211592
7.16668	0.0211172
7.18335	0.0211286
7.20001	0.0212164
7.21668	0.0211973
7.23335	0.0211515
7.25001	0.0212126
7.26668	0.0211744
7.28335	0.0211744
7.30001	0.0212012
7.31668	0.0211859
7.33335	0.021163
7.35001	0.0211935
7.36668	0.021163
7.38335	0.0211973
7.40001	0.0211935
7.41668	0.0211973
7.43335	0.0212279
7.45001	0.0212126
7.46668	0.0212164
7.48335	0.0212393
7.50001	0.0212699
7.50001	-0.0212811
7.51668	-0.0219252
7.53335	-0.0220206
7.55001	-0.021971
7.56668	-0.0220321
7.58335	-0.0219939
7.60001	-0.0220435
7.61668	-0.0220321
7.63335	-0.0220511
7.65001	-0.0221046
7.66668	-0.0220168
7.68335	-0.022055
7.70001	-0.0220359
7.71668	-0.022074
7.73335	-0.0219977
7.75001	-0.022032
7.76668	-0.0220053
7.78335	-0.022055
7.80001	-0.0220473
7.81668	-0.0220473
7.83335	-0.0220206
7.85001	-0.0220626
7.86668	-0.0220473
7.88335	-0.0220244
7.90001	-0.0220397
7.91668	-0.0220511
7.93335	-0.0220206
7.95001	-0.0220779
7.96668	-0.0220321
7.98335	-0.0220473
8.00001	-0.0220817
8.00001	0.019867
8.01668	0.0210905
8.03335	0.0211935
8.05001	0.0211439
8.06668	0.021163
8.08335	0.0211668
8.10001	0.021163
8.11668	0.0212202
8.13335	0.0211363
8.15001	0.0212241
8.16668	0.0212164
8.18335	0.0211821
8.20001	0.0212088
8.21668	0.0211859
8.23335	0.0212393
8.25001	0.0212622
8.26668	0.0212164
8.28335	0.0212088
8.30001	0.0212393
8.31668	0.0212279
8.33335	0.0212508
8.35001	0.0212126
8.36668	0.0212241
8.38335	0.0212202
8.40001	0.0212622
8.41668	0.021205
8.43335	0.0212317
8.45001	0.0211973
8.46668	0.0212202
8.48335	0.0212622
8.50001	0.0212661
8.50001	-0.0213498
8.51668	-0.0219633
8.53335	-0.0220321
8.55001	-0.0219977
8.56668	-0.0220397
8.58335	-0.0220015
8.60001	-0.0220091
8.61668	-0.0220244
8.63335	-0.0219939
8.65001	-0.0220168
8.66668	-0.0220091
8.68335	-0.0219824
8.70001	-0.0220091
8.71668	-0.0220015
8.73335	-0.0220053
8.75001	-0.0220321
8.76668	-0.0220321
8.78335	-0.0220282
8.80001	-0.022055
8.81668	-0.022055
8.83335	-0.0220588
8.85001	-0.0220359
8.86668	-0.022055
8.88335	-0.0220321
8.90001	-0.022055
8.91668	-0.022013
8.93335	-0.022074
8.95001	-0.0220817
8.96668	-0.0220588
8.98335	-0.0220282
9.00001	-0.022055
9.00001	0.0198498
9.01668	0.0210866
9.03335	0.0210981
9.05001	0.0211515
9.06668	0.0211554
9.08335	0.0211935
9.10001	0.0211592
9.11668	0.0211859
9.13335	0.0211668
9.15001	0.0211744
9.16668	0.0211477
9.18335	0.0211897
9.20001	0.0212202
9.21668	0.0211744
9.23335	0.0212279
9.25001	0.0211859
9.26668	0.0212279
9.28335	0.0211783
9.30001	0.0211897
9.31668	0.0211973
9.33335	0.021205
9.35001	0.0212317
9.36668	0.0212622
9.38335	0.0212012
9.40001	0.0212393
9.41668	0.0212431
9.43335	0.0212393
9.45001	0.0212088
9.46668	0.0212317
9.48335	0.0212126
9.50001	0.0211897
9.50001	-0.0216933
9.51668	-0.0219443
9.53335	-0.0219939
9.55001	-0.0219748
9.56668	-0.0220015
9.58335	-0.0219977
9.60001	-0.0220321
9.61668	-0.0219862
9.63335	-0.0220168
9.65001	-0.0219862
9.66668	-0.022013
9.68335	-0.0220053
9.70002	-0.0220282
9.71668	-0.022013
9.73335	-0.0220206
9.75002	-0.022074
9.76668	-0.0220282
9.78335	-0.0220321
9.80002	-0.0220626
9.81668	-0.0220511
9.83335	-0.0220244
9.85002	-0.022055
9.86668	-0.0220397
9.88335	-0.0220702
9.90002	-0.0220206
9.91668	-0.0220664
9.93335	-0.0220702
9.95002	-0.0220206
9.96668	-0.0220969
9.98335	-0.0220511
10	-0.0220435
10	0.0199357
10.0167	0.0210905
10.0333	0.0211515
10.05	0.0211706
10.0667	0.0211515
10.0833	0.0212088
10.1	0.0211783
10.1167	0.0211783
10.1333	0.0211897
10.15	0.0212164
10.1667	0.0211744
10.1833	0.0212393
10.2	0.0211554
10.2167	0.0212317
10.2333	0.0212279
10.25	0.0212699
10.2667	0.0212279
10.2833	0.0211897
10.3	0.0211973
10.3167	0.0212126
10.3333	0.0212622
10.35	0.0212661
10.3667	0.0212699
10.3833	0.0212393
10.4	0.0212775
10.4167	0.021289
10.4333	0.0212431
10.45	0.0212851
10.4667	0.0213309
10.4833	0.0212699
10.5	0.0213119
10.5	-0.021573
10.5167	-0.0219481
10.5333	-0.0220168
10.55	-0.0220359
10.5667	-0.0220817
10.5833	-0.0220091
10.6	-0.022055
10.6167	-0.0220282
10.6333	-0.0220817
10.65	-0.0220168
10.6667	-0.0220931
10.6833	-0.0220588
10.7	-0.0221198
10.7167	-0.0221427
10.7333	-0.0221198
10.75	-0.0220702
10.7667	-0.0221122
10.7833	-0.0221046
10.8	-0.022158
10.8167	-0.0221695
10.8333	-0.0221351
10.85	-0.0222115
10.8667	-0.0222458
10.8833	-0.0222573
10.9	-0.0222802
10.9167	-0.0222573
10.9333	-0.0222649
10.95	-0.0222687
10.9667	-0.0222725
10.9833	-0.0222649
11	-0.0222534
11	0.020262
11.0167	0.0213729
11.0333	0.0213767
11.05	0.0213806
11.0667	0.0213958
11.0833	0.0214264
11.1	0.0214264
11.1167	0.0214493
11.1333	0.021518
11.15	0.021476
11.1667	0.0215027
11.1833	0.0214684
11.2	0.0215409
11.2167	0.0215371
11.2333	0.0215905
11.25	0.0215027
11.2667	0.0215562
11.2833	0.0215485
11.3	0.0215218
11.3167	0.0215676
11.3333	0.0216554
11.35	0.0215409
11.3667	0.0216249
11.3833	0.0216249
11.4	0.0215981
11.4167	0.0216325
11.4333	0.0216554
11.45	0.0216401
11.4667	0.0216363
11.4833	0.0216859
11.5	0.0216707
11.5	-0.0221741
11.5167	-0.0224061
11.5333	-0.0224252
11.55	-0.0224099
11.5667	-0.0224214
11.5833	-0.0224176
11.6	-0.0225245
11.6167	-0.022513
11.6333	-0.0224176
11.65	-0.0225168
11.6667	-0.0225168
11.6833	-0.0224443
11.7	-0.0225283
11.7167	-0.0225588
11.7333	-0.0224939
11.75	-0.0225206
11.7667	-0.0224825
11.7833	-0.022513
11.8	-0.0224214
11.8167	-0.0225245
11.8333	-0.0224863
11.85	-0.0224596
11.8667	-0.0224405
11.8833	-0.0224061
11.9	-0.0224977
11.9167	-0.0224863
11.9333	-0.0224634
11.95	-0.0224558
11.9667	-0.0224558
11.9833	-0.0224214
12	-0.022429
12	0.0202791
12.0167	0.0214302
12.0333	0.0215027
12.05	0.0214989
12.0667	0.0215065
12.0833	0.0215256
12.1	0.0215104
12.1167	0.0215485
12.1333	0.0215447
12.15	0.021518
12.1667	0.0215218
12.1833	0.0214989
12.2	0.0215485
12.2167	0.0215714
12.2333	0.0215218
12.25	0.0215065
12.2667	0.0214951
12.2833	0.0215294
12.3	0.0215027
12.3167	0.0215409
12.3333	0.0215256
12.35	0.021476
12.3667	0.0215104
12.3833	0.0215104
12.4	0.0215409
12.4167	0.0214951
12.4333	0.0214798
12.45	0.0215065
12.4667	0.0215333
12.4833	0.0214569
12.5	0.0215104
12.5	-0.0215902
12.5167	-0.0221504
12.5333	-0.0222267
12.55	-0.0222038
12.5667	-0.0222153
12.5833	-0.0222038
12.6	-0.0222305
12.6167	-0.0222153
12.6333	-0.0222153
12.65	-0.0222229
12.6667	-0.0222229
12.6833	-0.0222191
12.7	-0.0222
12.7167	-0.0222076
12.7333	-0.022284
12.75	-0.0222076
12.7667	-0.0222076
12.7833	-0.022242
12.8	-0.0222496
12.8167	-0.0222954
12.8333	-0.0222534
12.85	-0.0222153
12.8667	-0.0222
12.8833	-0.0222267
12.9	-0.0222191
12.9167	-0.0222267
12.9333	-0.0222382
12.95	-0.0222382
12.9667	-0.0222153
12.9833	-0.0222382
13	-0.0222076
13	0.0200215
13.0167	0.0212699
13.0333	0.0213157
13.05	0.0212928
13.0667	0.0213806
13.0833	0.0213042
13.1	0.0213119
13.1167	0.0213538
13.1333	0.0213615
13.15	0.0213424
13.1667	0.0213691
13.1833	0.0213157
13.2	0.0213577
13.2167	0.0214187
13.2333	0.0213653
13.25	0.0213806
13.2667	0.0214226
13.2833	0.0213462
13.3	0.0214073
13.3167	0.0213997
13.3333	0.021392
13.35	0.021392
13.3667	0.0213615
13.3833	0.0213882
13.4	0.0213538
13.4167	0.0213691
13.4333	0.0213386
13.45	0.0213767
13.4667	0.0213271
13.4833	0.02135
13.5	0.0213348
13.5	-0.0215559
13.5167	-0.0220588
13.5333	-0.0220588
13.55	-0.0221122
13.5667	-0.022116
13.5833	-0.0221046
13.6	-0.0221198
13.6167	-0.0221618
13.6333	-0.0221657
13.65	-0.0221427
13.6667	-0.0221657
13.6833	-0.0221695
13.7	-0.0222076
13.7167	-0.0221427
13.7333	-0.0221618
13.75	-0.0221695
13.7667	-0.0222038
13.7833	-0.0222191
13.8	-0.0222
13.8167	-0.0222267
13.8333	-0.0222229
13.85	-0.0221733
13.8667	-0.0222038
13.8833	-0.0221962
13.9	-0.0222191
13.9167	-0.022158
13.9333	-0.022242
13.95	-0.0222534
13.9667	-0.0221695
13.9833	-0.0221771
14	-0.0221886
14	0.0199357
14.0167	0.0212699
14.0333	0.0212851
14.05	0.0212851
14.0667	0.0213157
14.0833	0.0212699
14.1	0.0213004
14.1167	0.021289
14.1333	0.0212813
14.15	0.021289
14.1667	0.0212622
14.1833	0.0213157
14.2	0.0213462
14.2167	0.0213424
14.2333	0.0213615
14.25	0.0213309
14.2667	0.02135
14.2833	0.0213462
14.3	0.0213004
14.3167	0.02135
14.3333	0.0213386
14.35	0.0213004
14.3667	0.0213577
14.3833	0.0213309
14.4	0.0213271
14.4167	0.0213844
14.4333	0.0213309
14.45	0.0213538
14.4667	0.0213958
14.4833	0.0213767
14.5	0.0213806
14.5	-0.0214528
14.5167	-0.0219786
14.5333	-0.0220359
14.55	-0.022055
14.5667	-0.0220779
14.5833	-0.022116
14.6	-0.0220779
14.6167	-0.0221389
14.6333	-0.0220855
14.65	-0.0220931
14.6667	-0.0220893
14.6833	-0.0221427
14.7	-0.0221122
14.7167	-0.0221427
14.7333	-0.0221122
14.75	-0.0221008
14.7667	-0.0221427
14.7833	-0.0221198
14.8	-0.0221389
14.8167	-0.022158
14.8333	-0.0220817
14.85	-0.0221275
14.8667	-0.0221542
14.8833	-0.022158
14.9	-0.0221275
14.9167	-0.0220931
14.9333	-0.0221504
14.95	-0.0221198
14.9667	-0.0220779
14.9833	-0.0221427
15	-0.0221618
15	0.0200215
15.0167	0.0211859
15.0333	0.021205
15.05	0.0212241
15.0667	0.0211935
15.0833	0.0212851
15.1	0.0212966
15.1167	0.0212584
15.1333	0.021308
15.15	0.0212584
15.1667	0.0212966
15.1833	0.0212928
15.2	0.0212966
15.2167	0.0212851
15.2333	0.021308
15.25	0.0212851
15.2667	0.0213348
15.2833	0.0212813
15.3	0.0213691
15.3167	0.0213119
15.3333	0.0213195
15.35	0.0213195
15.3667	0.021289
15.3833	0.0212851
15.4	0.0212851
15.4167	0.0213538
15.4333	0.0212775
15.45	0.0212584
15.4667	0.0213119
15.4833	0.0213042
15.5	0.0213157
15.5	-0.0216589
15.5167	-0.0219786
15.5333	-0.0220091
15.55	-0.0220168
15.5667	-0.0220702
15.5833	-0.022074
15.6	-0.0220779
15.6167	-0.0221046
15.6333	-0.0220168
15.65	-0.0220664
15.6667	-0.0221008
15.6833	-0.0220855
15.7	-0.0221084
15.7167	-0.0221122
15.7333	-0.0221237
15.75	-0.0221198
15.7667	-0.0220931
15.7833	-0.022158
15.8	-0.0221275
15.8167	-0.0221389
15.8333	-0.0221427
15.85	-0.0220969
15.8667	-0.0221427
15.8833	-0.0220969
15.9	-0.0221275
15.9167	-0.0221046
15.9333	-0.0221198
15.95	-0.0221237
15.9667	-0.0221466
15.9833	-0.0221084
16	-0.0221198
16	0.0195407
16.0167	0.0211248
16.0333	0.021163
16.05	0.0211935
16.0667	0.0212202
16.0833	0.0212126
16.1	0.0212393
16.1167	0.0212431
16.1333	0.0212813
16.15	0.0212737
16.1667	0.021247
16.1833	0.0212661
16.2	0.0212775
16.2167	0.0212928
16.2333	0.0212928
16.25	0.0212622
16.2667	0.0212661
16.2833	0.0213119
16.3	0.0212928
16.3167	0.0213004
16.3333	0.0212661
16.35	0.0213271
16.3667	0.0212546
16.3833	0.0212737
16.4	0.0212813
16.4167	0.021289
16.4333	0.0213157
16.45	0.021247
16.4667	0.0212508
16.4833	0.0212928
16.5	0.0213195
16.5	-0.0214528
16.5167	-0.0219786
16.5333	-0.0220015
16.55	-0.022013
16.5667	-0.0220244
16.5833	-0.0219901
16.6	-0.0220779
16.6167	-0.022055
16.6333	-0.022074
16.65	-0.0220473
16.6667	-0.0221046
16.6833	-0.0220779
16.7	-0.0220702
16.7167	-0.0220893
16.7333	-0.0220893
16.75	-0.0221237
16.7667	-0.0221198
16.7833	-0.022074
16.8	-0.0221237
16.8167	-0.022074
16.8333	-0.0220855
16.85	-0.0221351
16.8667	-0.0221351
16.8833	-0.0221198
16.9	-0.022074
16.9167	-0.0220931
16.9333	-0.0220664
16.95	-0.0221046
16.9667	-0.0220969
16.9833	-0.0221466
17	-0.0221084
17	0.0198155
17.0167	0.0211897
17.0333	0.0212202
17.05	0.021205
17.0667	0.0212088
17.0833	0.0212584
17.1	0.021205
17.1167	0.0212813
17.1333	0.0212699
17.15	0.0212393
17.1667	0.0212622
17.1833	0.0212622
17.2	0.0212126
17.2167	0.0212928
17.2333	0.0212813
17.25	0.0212661
17.2667	0.0212813
17.2833	0.0212813
17.3	0.0212699
17.3167	0.0212851
17.3333	0.0212966
17.35	0.0213042
17.3667	0.021289
17.3833	0.021289
17.4	0.0212622
17.4167	0.0212317
17.4333	0.0213309
17.45	0.0213577
17.4667	0.0212851
17.4833	0.0212966
17.5	0.0212928
17.5	-0.0216761
17.5167	-0.0219633
17.5333	-0.0219595
17.55	-0.0220091
17.5667	-0.0220244
17.5833	-0.0220359
17.6	-0.022055
17.6167	-0.0220397
17.6333	-0.0220397
17.65	-0.0220893
17.6667	-0.0221275
17.6833	-0.0220511
17.7	-0.0220931
17.7167	-0.0220702
17.7333	-0.022116
17.75	-0.0220817
17.7667	-0.0220855
17.7833	-0.0221275
17.8	-0.0221275
17.8167	-0.022074
17.8333	-0.0221008
17.85	-0.0220817
17.8667	-0.0221275
17.8833	-0.0221046
17.9	-0.0221198
17.9167	-0.0221122
17.9333	-0.0220779
17.95	-0.0221122
17.9667	-0.0221237
17.9833	-0.0221122
18	-0.0221313
18	0.019867
18.0167	0.0211363
18.0333	0.0211859
18.05	0.0211325
18.0667	0.0212241
18.0833	0.0212508
18.1	0.021205
18.1167	0.0212393
18.1333	0.0212546
18.15	0.0212317
18.1667	0.0212241
18.1833	0.0212508
18.2	0.021205
18.2167	0.0212393
18.2333	0.0213424
18.25	0.0212546
18.2667	0.0212241
18.2833	0.0212431
18.3	0.0213004
18.3167	0.0212584
18.3333	0.0212699
18.35	0.0212928
18.3667	0.0213157
18.3833	0.0212813
18.4	0.0212546
18.4167	0.0212813
18.4333	0.021289
18.45	0.02135
18.4667	0.0212546
18.4833	0.0213233
18.5	0.021247
18.5	-0.0215902
18.5167	-0.0219824
18.5333	-0.0220244
18.55	-0.0220511
18.5667	-0.0220244
18.5833	-0.022013
18.6	-0.0219977
18.6167	-0.0220626
18.6333	-0.022074
18.65	-0.0220817
18.6667	-0.0220397
18.6833	-0.0220817
18.7	-0.0220969
18.7167	-0.0220588
18.7333	-0.0221198
18.75	-0.0221618
18.7667	-0.0220664
18.7833	-0.022055
18.8	-0.0220702
18.8167	-0.0220588
18.8333	-0.0220931
18.85	-0.0220969
18.8667	-0.0220664
18.8833	-0.0221084
18.9	-0.0221275
18.9167	-0.0220969
18.9333	-0.0220893
18.95	-0.0220779
18.9667	-0.0220855
18.9833	-0.0221198
19	-0.0220702
19	0.0200387
19.0167	0.0210752
19.0333	0.0210637
19.05	0.0211286
19.0667	0.0211248
19.0833	0.0211325
19.1	0.0211973
19.1167	0.0211325
19.1333	0.0211477
19.15	0.0212164
19.1667	0.0211668
19.1833	0.0211973
19.2	0.0212355
19.2167	0.0212012
19.2333	0.0212012
19.25	0.0212508
19.2667	0.021163
19.2833	0.0212851
19.3	0.0211935
19.3167	0.0212546
19.3333	0.0212355
19.35	0.0212546
19.3667	0.0212126
19.3833	0.021247
19.4	0.021247
19.4167	0.0211859
19.4333	0.0211859
19.45	0.0212126
19.4667	0.0212279
19.4833	0.0212393
19.5	0.0212393
19.5	-0.0216074
19.5167	-0.0219214
19.5333	-0.0219404
19.55	-0.0220053
19.5667	-0.021971
19.5833	-0.0219595
19.6	-0.0220359
19.6167	-0.0220244
19.6333	-0.0220206
19.65	-0.022013
19.6667	-0.0220511
19.6833	-0.0219939
19.7	-0.0220053
19.7167	-0.0220702
19.7333	-0.0220817
19.75	-0.0220473
19.7667	-0.0220321
19.7833	-0.0220779
19.8	-0.0220206
19.8167	-0.0220664
19.8333	-0.0220397
19.85	-0.0220626
19.8667	-0.022055
19.8833	-0.0219977
19.9	-0.0220779
19.9167	-0.0220702
19.9333	-0.0220168
19.95	-0.0220473
19.9667	-0.0220359
19.9833	-0.022055
20	-0.0220435
20	0.0196094
20.0167	0.0210408
20.0333	0.021079
20.05	0.0211095
20.0667	0.0211363
20.0833	0.0211172
20.1	0.021163
20.1167	0.0211248
20.1333	0.0211363
20.15	0.0211134
20.1667	0.0212012
20.1833	0.0211592
20.2	0.0211401
20.2167	0.0212088
20.2333	0.0211477
20.25	0.0211821
20.2667	0.0212279
20.2833	0.0212088
20.3	0.0212164
20.3167	0.0212546
20.3333	0.0212012
20.35	0.0211744
20.3667	0.0212317
20.3833	0.0212088
20.4	0.0212355
20.4167	0.0212202
20.4333	0.0212164
20.45	0.0212355
20.4667	0.0212241
20.4833	0.0212126
20.5	0.021205
20.5	-0.0214013
20.5167	-0.0219137
20.5333	-0.0219252
20.55	-0.0219328
20.5667	-0.0220053
20.5833	-0.0219557
20.6	-0.0219977
20.6167	-0.0219214
20.6333	-0.0220244
20.65	-0.022013
20.6667	-0.0220206
20.6833	-0.0220282
20.7	-0.022013
20.7167	-0.0220511
20.7333	-0.022055
20.75	-0.0220626
20.7667	-0.0220321
20.7833	-0.0220779
20.8	-0.0220588
20.8167	-0.022074
20.8333	-0.0220244
20.85	-0.0220359
20.8667	-0.0220473
20.8833	-0.022055
20.9	-0.0220855
20.9167	-0.0220473
20.9333	-0.0220511
20.95	-0.0220664
20.9667	-0.0220702
20.9833	-0.0220435
21	-0.022055
21	0.0195235
21.0167	0.0210141
21.0333	0.0211248
21.05	0.0210981
21.0667	0.0211363
21.0833	0.0211325
21.1	0.0210752
21.1167	0.0211706
21.1333	0.0211554
21.15	0.0211248
21.1667	0.0211515
21.1833	0.0211592
21.2	0.0211783
21.2167	0.0211783
21.2333	0.0211706
21.25	0.0211286
21.2667	0.0211973
21.2833	0.0212088
21.3	0.0211897
21.3167	0.021163
21.3333	0.0212661
21.35	0.0212393
21.3667	0.0212126
21.3833	0.0211821
21.4	0.0211744
21.4167	0.0212202
21.4333	0.0211783
21.45	0.0212164
21.4667	0.0212202
21.4833	0.0212584
21.5	0.0212164
21.5	-0.0213154
21.5167	-0.0218641
21.5333	-0.0219404
21.55	-0.0219443
21.5667	-0.0219557
21.5833	-0.0219137
21.6	-0.0219786
21.6167	-0.0219824
21.6333	-0.0220015
21.65	-0.0220015
21.6667	-0.0220435
21.6833	-0.022055
21.7	-0.0220321
21.7167	-0.0219748
21.7333	-0.0220168
21.75	-0.0220435
21.7667	-0.0220282
21.7833	-0.022013
21.8	-0.0220359
21.8167	-0.0220091
21.8333	-0.0220588
21.85	-0.0220321
21.8667	-0.0219977
21.8833	-0.0220091
21.9	-0.0220321
21.9167	-0.0220397
21.9333	-0.0220817
21.95	-0.0220817
21.9667	-0.0220473
21.9833	-0.0220397
22	-0.0220053
22	0.0197124
22.0167	0.0210714
22.0333	0.0210828
22.05	0.0210752
22.0667	0.0211172
22.0833	0.0211172
22.1	0.0211286
22.1167	0.0211057
22.1333	0.0211286
22.15	0.0211325
22.1667	0.0211744
22.1833	0.0211439
22.2	0.0211554
22.2167	0.0211859
22.2333	0.0211935
22.25	0.0211897
22.2667	0.0211286
22.2833	0.0211286
22.3	0.021163
22.3167	0.0211554
22.3333	0.0211668
22.35	0.0212164
22.3667	0.021205
22.3833	0.0211515
22.4	0.021205
22.4167	0.0211821
22.4333	0.0212202
22.45	0.0211859
22.4667	0.0212431
22.4833	0.0211935
22.5	0.0212012
22.5	-0.0213498
22.5167	-0.0219099
22.5333	-0.0219252
22.55	-0.0219977
22.5667	-0.0219443
22.5833	-0.0219939
22.6	-0.021929
22.6167	-0.0220015
22.6333	-0.0219748
22.65	-0.0219633
22.6667	-0.0219824
22.6833	-0.0220091
22.7	-0.0220435
22.7167	-0.0220397
22.7333	-0.0220473
22.75	-0.0220855
22.7667	-0.0221008
22.7833	-0.0220855
22.8	-0.0220626
22.8167	-0.0220588
22.8333	-0.0220282
22.85	-0.0220588
22.8667	-0.0220282
22.8833	-0.0220817
22.9	-0.0220626
22.9167	-0.0220435
22.9333	-0.022055
22.95	-0.0220626
22.9667	-0.0220511
22.9833	-0.0220664
23	-0.0220931
23	0.0194892
23.0167	0.021037
23.0333	0.0210523
23.05	0.0210561
23.0667	0.0210676
23.0833	0.0211095
23.1	0.0210943
23.1167	0.0211286
23.1333	0.021163
23.15	0.021121
23.1667	0.0211973
23.1833	0.0211172
23.2	0.0211477
23.2167	0.0211477
23.2333	0.0210943
23.25	0.0211477
23.2667	0.0211783
23.2833	0.0211554
23.3	0.0211668
23.3167	0.0211554
23.3333	0.0211554
23.35	0.0211821
23.3667	0.0212202
23.3833	0.0211706
23.4	0.0211897
23.4167	0.0211744
23.4333	0.0211592
23.45	0.0212126
23.4667	0.0212012
23.4833	0.0212241
23.5	0.021205
23.5	-0.0212124
23.5167	-0.0218488
23.5333	-0.0218755
23.55	-0.0219481
23.5667	-0.0219519
23.5833	-0.0219137
23.6	-0.022013
23.6167	-0.0219748
23.6333	-0.021971
23.65	-0.0219862
23.6667	-0.0220015
23.6833	-0.0220511
23.7	-0.0219672
23.7167	-0.0220015
23.7333	-0.0220359
23.75	-0.0220168
23.7667	-0.0220053
23.7833	-0.0220015
23.8	-0.0219977
23.8167	-0.0220779
23.8333	-0.0220244
23.85	-0.022055
23.8667	-0.022013
23.8833	-0.0219977
23.9	-0.0220511
23.9167	-0.0220397
23.9333	-0.0220053
23.95	-0.0220664
23.9667	-0.0220206
23.9833	-0.0220359
24	-0.0220091
24	0.0194892
24.0167	0.0210027
24.0333	0.0210981
24.05	0.021121
24.0667	0.0211095
24.0833	0.0211515
24.1	0.021121
24.1167	0.0211439
24.1333	0.0211439
24.15	0.0211286
24.1667	0.0211859
24.1833	0.0211821
24.2	0.021205
24.2167	0.0211973
24.2333	0.021205
24.25	0.0212088
24.2667	0.0211935
24.2833	0.0211973
24.3	0.0212317
24.3167	0.0212088
24.3333	0.021163
24.35	0.0212584
24.3667	0.021205
24.3833	0.0212661
24.4	0.0212699
24.4167	0.0212699
24.4333	0.021247
24.45	0.0212966
24.4667	0.0211477
24.4833	0.0212661
24.5	0.0212241
24.5	-0.021573
24.5167	-0.0218526
24.5333	-0.0219481
24.55	-0.0219901
24.5667	-0.021971
24.5833	-0.0220091
24.6	-0.0220473
24.6167	-0.0219786
24.6333	-0.0220511
24.65	-0.0219939
24.6667	-0.0220015
24.6833	-0.0220626
24.7	-0.022013
24.7167	-0.0220359
24.7333	-0.022074
24.75	-0.0220321
24.7667	-0.0220817
24.7833	-0.0220397
24.8	-0.0220397
24.8167	-0.0220511
24.8333	-0.0220588
24.85	-0.0220588
24.8667	-0.0220702
24.8833	-0.0220817
24.9	-0.0220626
24.9167	-0.0220664
24.9333	-0.0220893
24.95	-0.0221198
24.9667	-0.0220817
24.9833	-0.0221198
25	-0.0220702
25	0.0195579
25.0167	0.0210218
25.0333	0.0210828
25.05	0.0210752
25.0667	0.0211515
25.0833	0.0211859
25.1	0.0210905
25.1167	0.0211439
25.1333	0.0211668
25.15	0.0211935
25.1667	0.0211973
25.1833	0.0212202
25.2	0.0211668
25.2167	0.0211821
25.2333	0.0212546
25.25	0.0211935
25.2667	0.0212012
25.2833	0.0211935
25.3	0.0211897
25.3167	0.0211935
25.3333	0.0212508
25.35	0.0212393
25.3667	0.021205
25.3833	0.0212126
25.4	0.0212393
25.4167	0.0212126
25.4333	0.0212126
25.45	0.0212279
25.4667	0.0212355
25.4833	0.0212164
25.5	0.0212355
25.5	-0.0213498
25.5167	-0.0218984
25.5333	-0.0218984
25.55	-0.021929
25.5667	-0.0219061
25.5833	-0.0219633
25.6	-0.0219786
25.6167	-0.0220206
25.6333	-0.021971
25.65	-0.0219786
25.6667	-0.022013
25.6833	-0.0220206
25.7	-0.0220626
25.7167	-0.0220435
25.7333	-0.022055
25.75	-0.022116
25.7667	-0.0220702
25.7833	-0.0220664
25.8	-0.0219901
25.8167	-0.0220015
25.8333	-0.0220702
25.85	-0.0220626
25.8667	-0.0220473
25.8833	-0.0220588
25.9	-0.0220931
25.9167	-0.0220779
25.9333	-0.0220702
25.95	-0.0220435
25.9667	-0.0220435
25.9833	-0.022055
26	-0.0220473
26	0.0196952
26.0167	0.0210828
26.0333	0.0210943
26.05	0.0211286
26.0667	0.0210943
26.0833	0.0211286
26.1	0.0211935
26.1167	0.021121
26.1333	0.0211897
26.15	0.0211592
26.1667	0.0211515
26.1833	0.0211821
26.2	0.0211439
26.2167	0.0211706
26.2333	0.0211897
26.25	0.0211744
26.2667	0.0212164
26.2833	0.0211401
26.3	0.0211935
26.3167	0.0212126
26.3333	0.0212431
26.35	0.0212012
26.3667	0.0211973
26.3833	0.0212393
26.4	0.0211935
26.4167	0.021205
26.4333	0.0212431
26.45	0.0212431
26.4667	0.0212164
26.4833	0.0212355
26.5	0.0212202
26.5	-0.0211952
26.5167	-0.0218755
26.5333	-0.021887
26.55	-0.0219519
26.5667	-0.0219748
26.5833	-0.0219519
26.6	-0.0220168
26.6167	-0.0220015
26.6333	-0.0219862
26.65	-0.0220321
26.6667	-0.0220015
26.6833	-0.0220588
26.7	-0.0219977
26.7167	-0.021971
26.7333	-0.022055
26.75	-0.0220626
26.7667	-0.0220855
26.7833	-0.022055
26.8	-0.0220397
26.8167	-0.0219977
26.8333	-0.0220588
26.85	-0.0220359
26.8667	-0.0220206
26.8833	-0.0220359
26.9	-0.0220282
26.9167	-0.0220855
26.9333	-0.0220969
26.95	-0.0220817
26.9667	-0.022055
26.9833	-0.0220702
27	-0.0220397
27	0.0195922
27.0167	0.021037
27.0333	0.0211286
27.05	0.0211172
27.0667	0.0211286
27.0833	0.0211019
27.1	0.0211515
27.1167	0.0211439
27.1333	0.0211401
27.15	0.0211935
27.1667	0.0211554
27.1833	0.0212164
27.2	0.0211439
27.2167	0.0211668
27.2333	0.0211706
27.25	0.0211973
27.2667	0.0212088
27.2833	0.0211821
27.3	0.0212012
27.3167	0.0211973
27.3333	0.0212317
27.35	0.0211935
27.3667	0.021247
27.3833	0.0212355
27.4	0.0212279
27.4167	0.0211859
27.4333	0.021205
27.45	0.0212241
27.4667	0.0212661
27.4833	0.0212622
27.5	0.0212088
27.5	-0.0213326
27.5167	-0.0218488
27.5333	-0.0218908
27.55	-0.0219328
27.5667	-0.021971
27.5833	-0.0219633
27.6	-0.0219824
27.6167	-0.0219443
27.6333	-0.0219595
27.65	-0.0219519
27.6667	-0.0219786
27.6833	-0.0220282
27.7	-0.0220473
27.7167	-0.0219824
27.7333	-0.0220053
27.75	-0.0220091
27.7667	-0.0220282
27.7833	-0.0220473
27.8	-0.0220091
27.8167	-0.0220206
27.8333	-0.0220321
27.85	-0.0220397
27.8667	-0.0220359
27.8833	-0.0220282
27.9	-0.0220473
27.9167	-0.0220969
27.9333	-0.0220511
27.95	-0.0220855
27.9667	-0.0220397
27.9833	-0.0220091
28	-0.0220893
28	0.0193518
28.0167	0.020995
28.0333	0.021079
28.05	0.0211057
28.0667	0.0211286
28.0833	0.0211248
28.1	0.0211363
28.1167	0.021163
28.1333	0.0211363
28.15	0.0211783
28.1667	0.0211668
28.1833	0.0211821
28.2	0.0211592
28.2167	0.0211706
28.2333	0.0211592
28.25	0.0212088
28.2667	0.0211935
28.2833	0.0211515
28.3	0.0211859
28.3167	0.0212241
28.3333	0.0212355
28.35	0.0212088
28.3667	0.0212355
28.3833	0.0212126
28.4	0.0212851
28.4167	0.0212241
28.4333	0.0212546
28.45	0.0212126
28.4667	0.0212317
28.4833	0.0212317
28.5	0.0212393
28.5	-0.02147
28.5167	-0.0218832
28.5333	-0.0219214
28.55	-0.0219175
28.5667	-0.0219481
28.5833	-0.0219443
28.6	-0.0219366
28.6167	-0.0219862
28.6333	-0.0219977
28.65	-0.0220015
28.6667	-0.0219901
28.6833	-0.0219939
28.7	-0.022055
28.7167	-0.0220397
28.7333	-0.0220473
28.75	-0.0220053
28.7667	-0.0220168
28.7833	-0.0220702
28.8	-0.0219977
28.8167	-0.0220091
28.8333	-0.0220321
28.85	-0.0220473
28.8667	-0.0220702
28.8833	-0.0220473
28.9	-0.0220206
28.9167	-0.0220855
28.9333	-0.0220664
28.95	-0.0220855
28.9667	-0.022055
28.9833	-0.0220588
29	-0.0220817
29	0.0193689
29.0167	0.0210179
29.0333	0.0210599
29.05	0.0210828
29.0667	0.0211057
29.0833	0.0211554
29.1	0.0211172
29.1167	0.0211363
29.1333	0.0211134
29.15	0.0211668
29.1667	0.0211554
29.1833	0.0211744
29.2	0.0211783
29.2167	0.0212012
29.2333	0.0211668
29.25	0.0212126
29.2667	0.0211935
29.2833	0.0211821
29.3	0.0212584
29.3167	0.0211515
29.3333	0.0212584
29.35	0.0212202
29.3667	0.0211668
29.3833	0.0212279
29.4	0.0212202
29.4167	0.0212279
29.4333	0.0212279
29.45	0.0212241
29.4667	0.0212126
29.4833	0.0212355
29.5	0.0212431
29.5	-0.0212124
29.5167	-0.0218412
29.5333	-0.0219214
29.55	-0.0219366
29.5667	-0.0219366
29.5833	-0.0219252
29.6	-0.0219633
29.6167	-0.0219557
29.6333	-0.0219939
29.65	-0.0219977
29.6667	-0.0220206
29.6833	-0.0220244
29.7	-0.022013
29.7167	-0.0220244
29.7333	-0.0220817
29.75	-0.022055
29.7667	-0.0220321
29.7833	-0.0220053
29.8	-0.0220511
29.8167	-0.0220664
29.8333	-0.0220321
29.85	-0.022116
29.8667	-0.022013
29.8833	-0.0220664
29.9	-0.0220359
29.9167	-0.022055
29.9333	-0.0220817
29.95	-0.0220931
29.9667	-0.022055
29.9833	-0.0220626
30	-0.0220817
30	0.0196437
30.0167	0.0210447
30.0333	0.0211172
30.05	0.021121
30.0667	0.0211706
30.0833	0.0211325
30.1	0.0211095
30.1167	0.0212164
30.1333	0.0211592
30.15	0.0212012
30.1667	0.0212126
30.1833	0.0211935
30.2	0.0211859
30.2167	0.0211859
30.2333	0.0212088
30.25	0.0212012
30.2667	0.021205
30.2833	0.0212279
30.3	0.0212088
30.3167	0.0212355
30.3333	0.0212126
30.35	0.0212202
30.3667	0.0212012
30.3833	0.0211935
30.4	0.0212202
30.4167	0.0212317
30.4333	0.0211897
30.45	0.0212431
30.4667	0.0212546
30.4833	0.0212202
30.5	0.0212279
30.5	-0.0212296
30.5167	-0.0218526
30.5333	-0.0219519
30.55	-0.0219481
30.5667	-0.0219404
30.5833	-0.021971
30.6	-0.0219939
30.6167	-0.0220053
30.6333	-0.0220015
30.65	-0.0219939
30.6667	-0.0219481
30.6833	-0.022013
30.7	-0.022013
30.7167	-0.022055
30.7333	-0.0220817
30.75	-0.0220779
30.7667	-0.0220435
30.7833	-0.022055
30.8	-0.0220588
30.8167	-0.0220321
30.8333	-0.022055
30.85	-0.0220817
30.8667	-0.0220435
30.8833	-0.022055
30.9	-0.0220473
30.9167	-0.0220359
30.9333	-0.0220588
30.95	-0.0220588
30.9667	-0.0220588
30.9833	-0.0220702
31	-0.0220321
31	0.0195579
31.0167	0.020953
31.0333	0.0210332
31.05	0.0210828
31.0667	0.0210866
31.0833	0.0211401
31.1	0.0211401
[truncated: 10,481 more rows]

## Sheet: Fig. 6
Fig. 6a	6a_x_P3	4	3	2.5	2	1
[truncated: 31 more rows]

[truncated: 5 more sheets: Fig. S3, Fig. S5, Fig. S6, Fig. S9, Fig. S10]
